# Supplementary material for: Constructing module maps for integrated analysis of heterogeneous biological networks
Source: Nucleic Acids Res. 2014 Jan 31;42(7):4208–19. doi: 10.1093/nar/gku102 (PMC3985673; doi:10.1093/nar/gku102)
Supplement: Supplementary Data [file supp_gku102_nar-02861-n-2013-File008.xlsx]

## Sheet: Table S1
Supplementary Table 1: Yeast interactions used in the analysis of PPI and negative GI networks
Interactor A	Interactor B	Type
YCR011C	YCL025C	Negative GI
YDR524C	YMR272C	Negative GI
YDR524C	YLR039C	Negative GI
YDR524C	YDR320C	Negative GI
YDR524C	YGL012W	Negative GI
YIL044C	YDL226C	Negative GI
YIL044C	YDR320C	Negative GI
YIL044C	YBR288C	Negative GI
YIL044C	YJL024C	Negative GI
YIL044C	YPL195W	Negative GI
YIL044C	YEL042W	Negative GI
YIL044C	YOR198C	Negative GI
YIL044C	YAL026C	Negative GI
YIL044C	YOR089C	Negative GI
YIL044C	YMR123W	Negative GI
YIL044C	YAR042W	Negative GI
YCL025C	YOR198C	Negative GI
YCL025C	YCR017C	Negative GI
YCL025C	YCR011C	Negative GI
YCL025C	YDL212W	Negative GI
YCL025C	YIL027C	Negative GI
YCL025C	YBR159W	Negative GI
YCL025C	YDL193W	Negative GI
YCL025C	YCR044C	Negative GI
YCL025C	YLL014W	Negative GI
YCL025C	YIL039W	Negative GI
YCL025C	YFL025C	Negative GI
YPL227C	YGL226C-A	Negative GI
YPL227C	YOR085W	Negative GI
YPL227C	YHR079C	Negative GI
YPL227C	YGL084C	Negative GI
YPL227C	YFL031W	Negative GI
YPL227C	YEL002C	Negative GI
YPL227C	YMR307W	Negative GI
YPL227C	YJR073C	Negative GI
YPL227C	YPL195W	Negative GI
YPL227C	YDR331W	Negative GI
YPL227C	YGL167C	Negative GI
YPL227C	YCR044C	Negative GI
YPL227C	YFL025C	Negative GI
YPL227C	YGL203C	Negative GI
YPL227C	YBR171W	Negative GI
YPL227C	YGL012W	Negative GI
YPL227C	YHR101C	Negative GI
YPL227C	YJL024C	Negative GI
YPL227C	YJL062W	Negative GI
YPL227C	YMR214W	Negative GI
YPL227C	YJL034W	Negative GI
YPL227C	YIL027C	Negative GI
YPL227C	YGR261C	Negative GI
YPL227C	YJL004C	Negative GI
YPL227C	YAL058W	Negative GI
YOR002W	YGL226C-A	Negative GI
YOR002W	YOR085W	Negative GI
YOR002W	YFL031W	Negative GI
YOR002W	YEL002C	Negative GI
YOR002W	YAL023C	Negative GI
YOR002W	YDL095W	Negative GI
YOR002W	YPR183W	Negative GI
YOR002W	YHR079C	Negative GI
YOR002W	YGL084C	Negative GI
YOR002W	YER083C	Negative GI
YOR002W	YMR307W	Negative GI
YOR002W	YOR311C	Negative GI
YOR002W	YOR044W	Negative GI
YOR002W	YHL031C	Negative GI
YOR002W	YML019W	Negative GI
YOR002W	YGL167C	Negative GI
YOR002W	YFL025C	Negative GI
YOR002W	YPL195W	Negative GI
YOR002W	YDR331W	Negative GI
YOR002W	YOR042W	Negative GI
YOR002W	YEL031W	Negative GI
YOR002W	YOR070C	Negative GI
YOR002W	YJL062W	Negative GI
YOR002W	YJR073C	Negative GI
YOR002W	YOR049C	Negative GI
YOR002W	YKL212W	Negative GI
YOR002W	YJL002C	Negative GI
YOR002W	YGL020C	Negative GI
YOR002W	YCR044C	Negative GI
YOR002W	YPL051W	Negative GI
YOR002W	YGR261C	Negative GI
YOR002W	YOR067C	Negative GI
YOR002W	YGL203C	Negative GI
YOR002W	YBR164C	Negative GI
YOR002W	YGL012W	Negative GI
YOR067C	YHR079C	Negative GI
YOR067C	YFL031W	Negative GI
YOR067C	YGL226C-A	Negative GI
YOR067C	YEL002C	Negative GI
YOR067C	YGL084C	Negative GI
YOR067C	YER083C	Negative GI
YOR067C	YJL002C	Negative GI
YOR067C	YMR307W	Negative GI
YOR067C	YHL031C	Negative GI
YOR067C	YJR073C	Negative GI
YOR067C	YML019W	Negative GI
YOR067C	YGL167C	Negative GI
YOR067C	YGL203C	Negative GI
YOR067C	YJL062W	Negative GI
YOR067C	YDR297W	Negative GI
YOR067C	YOR311C	Negative GI
YOR067C	YFL025C	Negative GI
YOR067C	YPL195W	Negative GI
YOR067C	YHR101C	Negative GI
YOR067C	YDR320C	Negative GI
YOR067C	YOR002W	Negative GI
YOR067C	YDL193W	Negative GI
YOR067C	YBR171W	Negative GI
YOR067C	YEL042W	Negative GI
YNL219C	YEL002C	Negative GI
YNL219C	YOR085W	Negative GI
YNL219C	YGL226C-A	Negative GI
YNL219C	YFL031W	Negative GI
YNL219C	YGL167C	Negative GI
YNL219C	YHR079C	Negative GI
YNL219C	YER083C	Negative GI
YNL219C	YDL095W	Negative GI
YNL219C	YMR307W	Negative GI
YNL219C	YJL002C	Negative GI
YNL219C	YPR183W	Negative GI
YNL219C	YNL181W	Negative GI
YNL219C	YBR171W	Negative GI
YNL219C	YNL156C	Negative GI
YNL219C	YNR030W	Negative GI
YPL195W	YHL031C	Negative GI
YPL195W	YDR137W	Negative GI
YPL195W	YLR039C	Negative GI
YPL195W	YML071C	Negative GI
YPL195W	YNL041C	Negative GI
YPL195W	YBR254C	Negative GI
YPL195W	YPL051W	Negative GI
YPL195W	YBR164C	Negative GI
YPL195W	YJL004C	Negative GI
YPL195W	YDR484W	Negative GI
YPL195W	YNL051W	Negative GI
YPL195W	YPL227C	Negative GI
YPL195W	YAL026C	Negative GI
YPL195W	YDR320C	Negative GI
YPL195W	YGL005C	Negative GI
YPL195W	YJL024C	Negative GI
YPL195W	YOR002W	Negative GI
YPL195W	YOR070C	Negative GI
YPL195W	YIL044C	Negative GI
YPL195W	YNL297C	Negative GI
YPL195W	YOL018C	Negative GI
YPL195W	YEL042W	Negative GI
YPL195W	YOR085W	Negative GI
YPL195W	YMR054W	Negative GI
YPL195W	YFL025C	Negative GI
YPL195W	YPL137C	Negative GI
YPL195W	YMR010W	Negative GI
YPL195W	YML013W	Negative GI
YPL195W	YOR067C	Negative GI
YPL195W	YMR123W	Negative GI
YPL195W	YHR004C	Negative GI
YPL195W	YDL192W	Negative GI
YPL195W	YGR157W	Negative GI
YPL195W	YGL137W	Negative GI
YPL195W	YBL017C	Negative GI
YPL195W	YPL246C	Negative GI
YPL195W	YGL203C	Negative GI
YPL195W	YMR307W	Negative GI
YGR261C	YDR320C	Negative GI
YGR261C	YDR137W	Negative GI
YGR261C	YLR039C	Negative GI
YGR261C	YBR164C	Negative GI
YGR261C	YJL004C	Negative GI
YGR261C	YML071C	Negative GI
YGR261C	YNL041C	Negative GI
YGR261C	YNL051W	Negative GI
YGR261C	YMR123W	Negative GI
YGR261C	YOL018C	Negative GI
YGR261C	YOR070C	Negative GI
YGR261C	YGL012W	Negative GI
YGR261C	YDL192W	Negative GI
YGR261C	YPL051W	Negative GI
YGR261C	YGR227W	Negative GI
YGR261C	YOR085W	Negative GI
YGR261C	YMR054W	Negative GI
YGR261C	YOR002W	Negative GI
YGR261C	YPL227C	Negative GI
YBR288C	YDR320C	Negative GI
YBR288C	YDR137W	Negative GI
YBR288C	YNL041C	Negative GI
YBR288C	YBR254C	Negative GI
YBR288C	YJL004C	Negative GI
YBR288C	YML071C	Negative GI
YBR288C	YLR039C	Negative GI
YBR288C	YNL051W	Negative GI
YBR288C	YBR164C	Negative GI
YBR288C	YDL192W	Negative GI
YBR288C	YIL044C	Negative GI
YBR288C	YOR070C	Negative GI
YBR288C	YPL051W	Negative GI
YBR288C	YOL018C	Negative GI
YBR288C	YER120W	Negative GI
YBR288C	YMR054W	Negative GI
YBR288C	YEL002C	Negative GI
YBR288C	YGL137W	Negative GI
YBR288C	YMR307W	Negative GI
YJL024C	YHL031C	Negative GI
YJL024C	YLR039C	Negative GI
YJL024C	YBR164C	Negative GI
YJL024C	YDR137W	Negative GI
YJL024C	YNL041C	Negative GI
YJL024C	YJR010C-A	Negative GI
YJL024C	YML071C	Negative GI
YJL024C	YNL051W	Negative GI
YJL024C	YBR254C	Negative GI
YJL024C	YDR484W	Negative GI
YJL024C	YPL051W	Negative GI
YJL024C	YJR013W	Negative GI
YJL024C	YDR320C	Negative GI
YJL024C	YOR070C	Negative GI
YJL024C	YOL018C	Negative GI
YJL024C	YPL195W	Negative GI
YJL024C	YIL044C	Negative GI
YJL024C	YFL025C	Negative GI
YJL024C	YGL012W	Negative GI
YJL024C	YGL137W	Negative GI
YJL024C	YAL026C	Negative GI
YJL024C	YPL227C	Negative GI
YJL024C	YJL062W	Negative GI
YJL024C	YMR299C	Negative GI
YJL024C	YGL020C	Negative GI
YJL024C	YMR307W	Negative GI
YJL024C	YOR085W	Negative GI
YJL024C	YEL002C	Negative GI
YJL024C	YDL192W	Negative GI
YJL024C	YGL008C	Negative GI
YJL024C	YIL027C	Negative GI
YLL052C	YLL014W	Negative GI
YLL052C	YLL023C	Negative GI
YCR048W	YGR157W	Negative GI
YCR048W	YGL226C-A	Negative GI
YCR048W	YLR242C	Negative GI
YCR048W	YOL101C	Negative GI
YNR019W	YML013W	Negative GI
YNR019W	YNL046W	Negative GI
YDL192W	YPL051W	Negative GI
YDL192W	YJL004C	Negative GI
YDL192W	YEL022W	Negative GI
YDL192W	YMR123W	Negative GI
YDL192W	YLR039C	Negative GI
YDL192W	YDL137W	Negative GI
YDL192W	YKL212W	Negative GI
YDL192W	YOL018C	Negative GI
YDL192W	YAL026C	Negative GI
YDL192W	YHR079C	Negative GI
YDL192W	YBR164C	Negative GI
YDL192W	YDR320C	Negative GI
YDL192W	YIL076W	Negative GI
YDL192W	YCL001W	Negative GI
YDL192W	YKL119C	Negative GI
YDL192W	YEL043W	Negative GI
YDL192W	YGL167C	Negative GI
YDL192W	YBR288C	Negative GI
YDL192W	YJL117W	Negative GI
YDL192W	YOR311C	Negative GI
YDL192W	YDR137W	Negative GI
YDL192W	YGL008C	Negative GI
YDL192W	YDR108W	Negative GI
YDL192W	YER120W	Negative GI
YDL192W	YGR261C	Negative GI
YDL192W	YOR085W	Negative GI
YDL192W	YNL044W	Negative GI
YDL192W	YPL195W	Negative GI
YDL192W	YDL095W	Negative GI
YDL192W	YJL024C	Negative GI
YDL192W	YGL203C	Negative GI
YDL192W	YHR142W	Negative GI
YDL192W	YDR424C	Negative GI
YDL192W	YDL222C	Negative GI
YDL192W	YOR307C	Negative GI
YDL137W	YDL192W	Negative GI
YDL137W	YOR198C	Negative GI
YDL137W	YAL026C	Negative GI
YDL137W	YJL097W	Negative GI
YDL137W	YDL099W	Negative GI
YDL137W	YHL031C	Negative GI
YDL137W	YDL100C	Negative GI
YDL137W	YGL167C	Negative GI
YBR164C	YNL041C	Negative GI
YBR164C	YML071C	Negative GI
YBR164C	YOR070C	Negative GI
YBR164C	YNL051W	Negative GI
YBR164C	YHL031C	Negative GI
YBR164C	YGL020C	Negative GI
YBR164C	YER083C	Negative GI
YBR164C	YDR108W	Negative GI
YBR164C	YGL005C	Negative GI
YBR164C	YDR320C	Negative GI
YBR164C	YDR137W	Negative GI
YBR164C	YOL018C	Negative GI
YBR164C	YGR157W	Negative GI
YBR164C	YLR039C	Negative GI
YBR164C	YJL024C	Negative GI
YBR164C	YNL297C	Negative GI
YBR164C	YJR073C	Negative GI
YBR164C	YMR123W	Negative GI
YBR164C	YEL042W	Negative GI
YBR164C	YPL195W	Negative GI
YBR164C	YGR261C	Negative GI
YBR164C	YDL192W	Negative GI
YBR164C	YBR254C	Negative GI
YBR164C	YHR004C	Negative GI
YBR164C	YCR044C	Negative GI
YBR164C	YMR307W	Negative GI
YBR164C	YJR118C	Negative GI
YBR164C	YEL002C	Negative GI
YBR164C	YKL212W	Negative GI
YBR164C	YBR288C	Negative GI
YBR164C	YGL054C	Negative GI
YBR164C	YNL238W	Negative GI
YBR164C	YIL109C	Negative GI
YBR164C	YCL001W	Negative GI
YBR164C	YOR115C	Negative GI
YBR164C	YOR002W	Negative GI
YBR164C	YFL025C	Negative GI
YPL051W	YOR070C	Negative GI
YPL051W	YML071C	Negative GI
YPL051W	YDR108W	Negative GI
YPL051W	YGL005C	Negative GI
YPL051W	YER083C	Negative GI
YPL051W	YDR137W	Negative GI
YPL051W	YHL031C	Negative GI
YPL051W	YDL192W	Negative GI
YPL051W	YLR039C	Negative GI
YPL051W	YNL051W	Negative GI
YPL051W	YEL002C	Negative GI
YPL051W	YGL137W	Negative GI
YPL051W	YNL041C	Negative GI
YPL051W	YOL018C	Negative GI
YPL051W	YDR320C	Negative GI
YPL051W	YGL020C	Negative GI
YPL051W	YPL195W	Negative GI
YPL051W	YMR123W	Negative GI
YPL051W	YEL042W	Negative GI
YPL051W	YKL212W	Negative GI
YPL051W	YJR073C	Negative GI
YPL051W	YNL297C	Negative GI
YPL051W	YDR331W	Negative GI
YPL051W	YJR118C	Negative GI
YPL051W	YJL024C	Negative GI
YPL051W	YMR307W	Negative GI
YPL051W	YHR004C	Negative GI
YPL051W	YBR288C	Negative GI
YPL051W	YOR085W	Negative GI
YPL051W	YGL054C	Negative GI
YPL051W	YBR254C	Negative GI
YPL051W	YIL109C	Negative GI
YPL051W	YGR261C	Negative GI
YPL051W	YPL087W	Negative GI
YPL051W	YOR002W	Negative GI
YPL051W	YNL238W	Negative GI
YDL100C	YML071C	Negative GI
YDL100C	YOR216C	Negative GI
YDL100C	YNL041C	Negative GI
YDL100C	YER122C	Negative GI
YDL100C	YNL051W	Negative GI
YDL100C	YOR311C	Negative GI
YDL100C	YGL054C	Negative GI
YDL100C	YLR268W	Negative GI
YDL100C	YEL031W	Negative GI
YDL100C	YGL005C	Negative GI
YDL100C	YLR039C	Negative GI
YDL100C	YJR073C	Negative GI
YDL100C	YMR292W	Negative GI
YDL100C	YBR283C	Negative GI
YDL100C	YDR137W	Negative GI
YDL100C	YPL210C	Negative GI
YDL100C	YDR108W	Negative GI
YDL100C	YGR060W	Negative GI
YDL100C	YER019C-A	Negative GI
YDL100C	YOL018C	Negative GI
YDL100C	YIR033W	Negative GI
YDL100C	YGL167C	Negative GI
YDL100C	YIL076W	Negative GI
YDL100C	YJL004C	Negative GI
YDL100C	YLR242C	Negative GI
YDL100C	YPR183W	Negative GI
YDL100C	YGL137W	Negative GI
YDL100C	YJL123C	Negative GI
YDL100C	YBR171W	Negative GI
YDL100C	YDL137W	Negative GI
YDL100C	YDR320C	Negative GI
YDL100C	YEL003W	Negative GI
YDL100C	YNR051C	Negative GI
YDL100C	YJL198W	Negative GI
YDL100C	YGR089W	Negative GI
YLR242C	YFL031W	Negative GI
YLR242C	YER083C	Negative GI
YLR242C	YIL076W	Negative GI
YLR242C	YGL084C	Negative GI
YLR242C	YOL018C	Negative GI
YLR242C	YJR073C	Negative GI
YLR242C	YDR137W	Negative GI
YLR242C	YML071C	Negative GI
YLR242C	YHR079C	Negative GI
YLR242C	YMR307W	Negative GI
YLR242C	YGL020C	Negative GI
YLR242C	YGL137W	Negative GI
YLR242C	YNL041C	Negative GI
YLR242C	YGL225W	Negative GI
YLR242C	YLR268W	Negative GI
YLR242C	YDL100C	Negative GI
YLR242C	YLR039C	Negative GI
YLR242C	YDL095W	Negative GI
YLR242C	YOR070C	Negative GI
YLR242C	YMR202W	Negative GI
YLR242C	YEL042W	Negative GI
YLR242C	YGL054C	Negative GI
YLR242C	YJL062W	Negative GI
YLR242C	YEL031W	Negative GI
YLR242C	YGL012W	Negative GI
YLR242C	YFL025C	Negative GI
YLR242C	YJL097W	Negative GI
YLR242C	YML019W	Negative GI
YLR242C	YAL023C	Negative GI
YLR242C	YGL161C	Negative GI
YLR242C	YOR079C	Negative GI
YLR242C	YOR198C	Negative GI
YLR242C	YML008C	Negative GI
YLR242C	YNL051W	Negative GI
YLR242C	YJL091C	Negative GI
YLR242C	YMR200W	Negative GI
YLR242C	YCR048W	Negative GI
YLR242C	YJL134W	Negative GI
YMR119W	YMR152W	Negative GI
YMR119W	YMR065W	Negative GI
YNL008C	YNR021W	Negative GI
YNL008C	YNL041C	Negative GI
YNL008C	YNR030W	Negative GI
YNL008C	YNL044W	Negative GI
YNL008C	YNR039C	Negative GI
YNL008C	YGL010W	Negative GI
YNL008C	YNL051W	Negative GI
YNL008C	YIL090W	Negative GI
YGR177C	YBR058C-A	Negative GI
YGR177C	YGR202C	Negative GI
YGR177C	YDL193W	Negative GI
YJL178C	YJL212C	Negative GI
YJL178C	YJL134W	Negative GI
YOR079C	YGL005C	Negative GI
YOR079C	YLR242C	Negative GI
YOR079C	YOR042W	Negative GI
YIL124W	YGL008C	Negative GI
YOR198C	YGL054C	Negative GI
YOR198C	YKL063C	Negative GI
YOR198C	YPL274W	Negative GI
YOR198C	YGL084C	Negative GI
YOR198C	YOR317W	Negative GI
YOR198C	YOR085W	Negative GI
YOR198C	YNL300W	Negative GI
YOR198C	YNL297C	Negative GI
YOR198C	YDL093W	Negative GI
YOR198C	YPL207W	Negative GI
YOR198C	YDL095W	Negative GI
YOR198C	YDR222W	Negative GI
YOR198C	YOR245C	Negative GI
YOR198C	YHR045W	Negative GI
YOR198C	YLR023C	Negative GI
YOR198C	YEL004W	Negative GI
YOR198C	YOR092W	Negative GI
YOR198C	YPR071W	Negative GI
YOR198C	YCL025C	Negative GI
YOR198C	YHR181W	Negative GI
YOR198C	YHR079C	Negative GI
YOR198C	YNL327W	Negative GI
YOR198C	YDL137W	Negative GI
YOR198C	YNL044W	Negative GI
YOR198C	YHR142W	Negative GI
YOR198C	YJR117W	Negative GI
YOR198C	YOR070C	Negative GI
YOR198C	YKL073W	Negative GI
YOR198C	YDR108W	Negative GI
YOR198C	YDL222C	Negative GI
YOR198C	YOL013C	Negative GI
YOR198C	YIL044C	Negative GI
YOR198C	YAL042W	Negative GI
YOR198C	YLL043W	Negative GI
YOR198C	YBL011W	Negative GI
YOR198C	YDR503C	Negative GI
YOR198C	YLR242C	Negative GI
YOR198C	YBR159W	Negative GI
YHR101C	YMR214W	Negative GI
YHR101C	YGL027C	Negative GI
YHR101C	YHR079C	Negative GI
YHR101C	YMR307W	Negative GI
YHR101C	YBR229C	Negative GI
YHR101C	YAL058W	Negative GI
YHR101C	YOR085W	Negative GI
YHR101C	YJL062W	Negative GI
YHR101C	YLR207W	Negative GI
YHR101C	YJR117W	Negative GI
YHR101C	YOL013C	Negative GI
YHR101C	YEL042W	Negative GI
YHR101C	YCL001W	Negative GI
YHR101C	YNL238W	Negative GI
YHR101C	YGL203C	Negative GI
YHR101C	YEL031W	Negative GI
YHR101C	YPL227C	Negative GI
YHR101C	YFL025C	Negative GI
YHR101C	YGL167C	Negative GI
YHR101C	YGL012W	Negative GI
YHR101C	YGL084C	Negative GI
YHR101C	YMR123W	Negative GI
YHR101C	YOR216C	Negative GI
YHR101C	YNL323W	Negative GI
YHR101C	YOR067C	Negative GI
YHR101C	YLR268W	Negative GI
YHR101C	YER005W	Negative GI
YHR101C	YMR022W	Negative GI
YHR101C	YDR057W	Negative GI
YHR101C	YJL123C	Negative GI
YDL231C	YGL027C	Negative GI
YDL231C	YML075C	Negative GI
YNR051C	YIL076W	Negative GI
YNR051C	YER083C	Negative GI
YNR051C	YEL031W	Negative GI
YNR051C	YDR108W	Negative GI
YNR051C	YGL012W	Negative GI
YNR051C	YGL020C	Negative GI
YNR051C	YDR137W	Negative GI
YNR051C	YMR272C	Negative GI
YNR051C	YOR070C	Negative GI
YNR051C	YFR051C	Negative GI
YNR051C	YLR039C	Negative GI
YNR051C	YGL137W	Negative GI
YNR051C	YML125C	Negative GI
YNR051C	YJR117W	Negative GI
YNR051C	YGL054C	Negative GI
YNR051C	YDL100C	Negative GI
YOL137W	YPR071W	Negative GI
YOL137W	YOL101C	Negative GI
YOL137W	YML105C	Negative GI
YOL137W	YNL111C	Negative GI
YBR290W	YCR044C	Negative GI
YBR290W	YGL167C	Negative GI
YBR290W	YEL003W	Negative GI
YBR290W	YGL012W	Negative GI
YBR290W	YGL084C	Negative GI
YBR290W	YBR255W	Negative GI
YBR290W	YMR123W	Negative GI
YFL025C	YGL167C	Negative GI
YFL025C	YHR079C	Negative GI
YFL025C	YGL054C	Negative GI
YFL025C	YOR085W	Negative GI
YFL025C	YJR073C	Negative GI
YFL025C	YDR108W	Negative GI
YFL025C	YDR137W	Negative GI
YFL025C	YER083C	Negative GI
YFL025C	YGL137W	Negative GI
YFL025C	YDL095W	Negative GI
YFL025C	YAL023C	Negative GI
YFL025C	YMR307W	Negative GI
YFL025C	YGL027C	Negative GI
YFL025C	YGL020C	Negative GI
YFL025C	YMR200W	Negative GI
YFL025C	YGL203C	Negative GI
YFL025C	YGL012W	Negative GI
YFL025C	YJL062W	Negative GI
YFL025C	YNL238W	Negative GI
YFL025C	YOR002W	Negative GI
YFL025C	YJL024C	Negative GI
YFL025C	YBR229C	Negative GI
YFL025C	YJR143C	Negative GI
YFL025C	YAL058W	Negative GI
YFL025C	YPL227C	Negative GI
YFL025C	YIL076W	Negative GI
YFL025C	YJR117W	Negative GI
YFL025C	YLR039C	Negative GI
YFL025C	YMR123W	Negative GI
YFL025C	YDR331W	Negative GI
YFL025C	YHR101C	Negative GI
YFL025C	YMR010W	Negative GI
YFL025C	YML048W	Negative GI
YFL025C	YLR350W	Negative GI
YFL025C	YLR242C	Negative GI
YFL025C	YOR070C	Negative GI
YFL025C	YPL195W	Negative GI
YFL025C	YIL039W	Negative GI
YFL025C	YDR484W	Negative GI
YFL025C	YHR142W	Negative GI
YFL025C	YOR067C	Negative GI
YFL025C	YNL051W	Negative GI
YFL025C	YIL027C	Negative GI
YFL025C	YDR320C	Negative GI
YFL025C	YEL002C	Negative GI
YFL025C	YML008C	Negative GI
YFL025C	YOL018C	Negative GI
YFL025C	YNL041C	Negative GI
YFL025C	YCL025C	Negative GI
YFL025C	YBR164C	Negative GI
YGR036C	YDR137W	Negative GI
YGR036C	YLR039C	Negative GI
YGR036C	YJL123C	Negative GI
YGR036C	YGL012W	Negative GI
YIL043C	YER083C	Negative GI
YIL043C	YIL076W	Negative GI
YIL043C	YBR255W	Negative GI
YIL043C	YMR122W-A	Negative GI
YIL043C	YJL079C	Negative GI
YIL043C	YDR196C	Negative GI
YDR270W	YML048W	Negative GI
YDR270W	YGL008C	Negative GI
YDR270W	YDR233C	Negative GI
YDR270W	YDR307W	Negative GI
YDR270W	YER083C	Negative GI
YDR270W	YDR222W	Negative GI
YLR390W-A	YMR307W	Negative GI
YLR390W-A	YHR004C	Negative GI
YGR157W	YIL027C	Negative GI
YGR157W	YBR164C	Negative GI
YGR157W	YPR063C	Negative GI
YGR157W	YLR023C	Negative GI
YGR157W	YER019C-A	Negative GI
YGR157W	YJR117W	Negative GI
YGR157W	YNL297C	Negative GI
YGR157W	YJL117W	Negative GI
YGR157W	YJL134W	Negative GI
YGR157W	YML071C	Negative GI
YGR157W	YBR171W	Negative GI
YGR157W	YKL020C	Negative GI
YGR157W	YMR029C	Negative GI
YGR157W	YIR033W	Negative GI
YGR157W	YIL076W	Negative GI
YGR157W	YNL041C	Negative GI
YGR157W	YMR264W	Negative GI
YGR157W	YGL231C	Negative GI
YGR157W	YML013W	Negative GI
YGR157W	YGR202C	Negative GI
YGR157W	YER120W	Negative GI
YGR157W	YIL030C	Negative GI
YGR157W	YGR263C	Negative GI
YGR157W	YFL031W	Negative GI
YGR157W	YDR137W	Negative GI
YGR157W	YPL210C	Negative GI
YGR157W	YBR183W	Negative GI
YGR157W	YCR048W	Negative GI
YGR157W	YLR207W	Negative GI
YGR157W	YDL121C	Negative GI
YGR157W	YDR492W	Negative GI
YGR157W	YGL126W	Negative GI
YGR157W	YPR183W	Negative GI
YGR157W	YER083C	Negative GI
YGR157W	YOR307C	Negative GI
YGR157W	YDL193W	Negative GI
YGR157W	YDL212W	Negative GI
YGR157W	YDR517W	Negative GI
YGR157W	YGL005C	Negative GI
YGR157W	YGL137W	Negative GI
YGR157W	YOR311C	Negative GI
YGR157W	YNL258C	Negative GI
YGR157W	YMR010W	Negative GI
YGR157W	YPL195W	Negative GI
YGR157W	YCL001W	Negative GI
YGR157W	YMR274C	Negative GI
YGR157W	YDR221W	Negative GI
YGR157W	YNR021W	Negative GI
YGR157W	YGL161C	Negative GI
YGR157W	YJL192C	Negative GI
YGR157W	YOL013C	Negative GI
YGR157W	YDR357C	Negative GI
YHR142W	YNL181W	Negative GI
YHR142W	YBR058C-A	Negative GI
YHR142W	YMR307W	Negative GI
YHR142W	YGL084C	Negative GI
YHR142W	YJR073C	Negative GI
YHR142W	YCR044C	Negative GI
YHR142W	YBR171W	Negative GI
YHR142W	YEL002C	Negative GI
YHR142W	YOR198C	Negative GI
YHR142W	YJL062W	Negative GI
YHR142W	YGL225W	Negative GI
YHR142W	YEL042W	Negative GI
YHR142W	YOR216C	Negative GI
YHR142W	YHR176W	Negative GI
YHR142W	YHR181W	Negative GI
YHR142W	YFL025C	Negative GI
YHR142W	YMR202W	Negative GI
YHR142W	YEL031W	Negative GI
YHR142W	YDL192W	Negative GI
YAL058W	YHR101C	Negative GI
YAL058W	YGL084C	Negative GI
YAL058W	YCR044C	Negative GI
YAL058W	YJL062W	Negative GI
YAL058W	YOR085W	Negative GI
YAL058W	YMR307W	Negative GI
YAL058W	YEL002C	Negative GI
YAL058W	YBR171W	Negative GI
YAL058W	YBR229C	Negative GI
YAL058W	YGL225W	Negative GI
YAL058W	YEL031W	Negative GI
YAL058W	YFL025C	Negative GI
YAL058W	YJR117W	Negative GI
YAL058W	YMR214W	Negative GI
YAL058W	YGL027C	Negative GI
YAL058W	YLR039C	Negative GI
YAL058W	YCL001W	Negative GI
YAL058W	YDR137W	Negative GI
YAL058W	YDR484W	Negative GI
YAL058W	YPL227C	Negative GI
YGR120C	YDR137W	Negative GI
YGR120C	YGR089W	Negative GI
YER157W	YLR207W	Negative GI
YNL051W	YOL018C	Negative GI
YNL051W	YBR164C	Negative GI
YNL051W	YJL004C	Negative GI
YNL051W	YMR274C	Negative GI
YNL051W	YOR216C	Negative GI
YNL051W	YEL031W	Negative GI
YNL051W	YOR070C	Negative GI
YNL051W	YBL102W	Negative GI
YNL051W	YDR108W	Negative GI
YNL051W	YMR292W	Negative GI
YNL051W	YDL100C	Negative GI
YNL051W	YGL020C	Negative GI
YNL051W	YPL051W	Negative GI
YNL051W	YEL042W	Negative GI
YNL051W	YGL054C	Negative GI
YNL051W	YMR272C	Negative GI
YNL051W	YHL031C	Negative GI
YNL051W	YOR089C	Negative GI
YNL051W	YGL137W	Negative GI
YNL051W	YBR254C	Negative GI
YNL051W	YDR484W	Negative GI
YNL051W	YDR137W	Negative GI
YNL051W	YPL195W	Negative GI
YNL051W	YIL109C	Negative GI
YNL051W	YJL024C	Negative GI
YNL051W	YEL002C	Negative GI
YNL051W	YJL123C	Negative GI
YNL051W	YGL225W	Negative GI
YNL051W	YLR268W	Negative GI
YNL051W	YBR288C	Negative GI
YNL051W	YGR261C	Negative GI
YNL051W	YNL297C	Negative GI
YNL051W	YMR307W	Negative GI
YNL051W	YMR123W	Negative GI
YNL051W	YIL076W	Negative GI
YNL051W	YLR039C	Negative GI
YNL051W	YJR073C	Negative GI
YNL051W	YLR350W	Negative GI
YNL051W	YDR320C	Negative GI
YNL051W	YDR331W	Negative GI
YNL051W	YFL025C	Negative GI
YNL051W	YDR297W	Negative GI
YNL051W	YDL193W	Negative GI
YNL051W	YGL167C	Negative GI
YNL051W	YLR242C	Negative GI
YNL051W	YNL095C	Negative GI
YNL051W	YNL008C	Negative GI
YNL051W	YKL212W	Negative GI
YNL051W	YJL062W	Negative GI
YNL041C	YBR164C	Negative GI
YNL041C	YJL004C	Negative GI
YNL041C	YGL054C	Negative GI
YNL041C	YOR216C	Negative GI
YNL041C	YMR274C	Negative GI
YNL041C	YEL031W	Negative GI
YNL041C	YOR070C	Negative GI
YNL041C	YMR292W	Negative GI
YNL041C	YDL100C	Negative GI
YNL041C	YOL018C	Negative GI
YNL041C	YGL020C	Negative GI
YNL041C	YHL031C	Negative GI
YNL041C	YIL076W	Negative GI
YNL041C	YBR254C	Negative GI
YNL041C	YPL051W	Negative GI
YNL041C	YDR108W	Negative GI
YNL041C	YBL102W	Negative GI
YNL041C	YEL042W	Negative GI
YNL041C	YDR137W	Negative GI
YNL041C	YPL195W	Negative GI
YNL041C	YLR350W	Negative GI
YNL041C	YIL109C	Negative GI
YNL041C	YJR073C	Negative GI
YNL041C	YKL212W	Negative GI
YNL041C	YLR268W	Negative GI
YNL041C	YJL024C	Negative GI
YNL041C	YDR320C	Negative GI
YNL041C	YJL123C	Negative GI
YNL041C	YER083C	Negative GI
YNL041C	YBR288C	Negative GI
YNL041C	YEL002C	Negative GI
YNL041C	YOR089C	Negative GI
YNL041C	YGL137W	Negative GI
YNL041C	YGR157W	Negative GI
YNL041C	YMR272C	Negative GI
YNL041C	YDR484W	Negative GI
YNL041C	YMR307W	Negative GI
YNL041C	YGL167C	Negative GI
YNL041C	YNL297C	Negative GI
YNL041C	YGR261C	Negative GI
YNL041C	YDR331W	Negative GI
YNL041C	YJL062W	Negative GI
YNL041C	YLR039C	Negative GI
YNL041C	YLR242C	Negative GI
YNL041C	YMR123W	Negative GI
YNL041C	YNL008C	Negative GI
YNL041C	YCL001W	Negative GI
YNL041C	YDR297W	Negative GI
YNL041C	YHR004C	Negative GI
YNL041C	YKL119C	Negative GI
YNL041C	YGL225W	Negative GI
YNL041C	YDR434W	Negative GI
YNL041C	YFL025C	Negative GI
YNL041C	YPR183W	Negative GI
YNL041C	YEL043W	Negative GI
YGL005C	YPL051W	Negative GI
YGL005C	YJL004C	Negative GI
YGL005C	YMR274C	Negative GI
YGL005C	YOL018C	Negative GI
YGL005C	YGL054C	Negative GI
YGL005C	YBR164C	Negative GI
YGL005C	YMR292W	Negative GI
YGL005C	YOR070C	Negative GI
YGL005C	YDL100C	Negative GI
YGL005C	YEL031W	Negative GI
YGL005C	YDR108W	Negative GI
YGL005C	YEL042W	Negative GI
YGL005C	YBL102W	Negative GI
YGL005C	YBR254C	Negative GI
YGL005C	YGL137W	Negative GI
YGL005C	YGL225W	Negative GI
YGL005C	YGR038W	Negative GI
YGL005C	YJR073C	Negative GI
YGL005C	YLR350W	Negative GI
YGL005C	YIL109C	Negative GI
YGL005C	YDR137W	Negative GI
YGL005C	YPL195W	Negative GI
YGL005C	YEL002C	Negative GI
YGL005C	YOR079C	Negative GI
YGL005C	YER001W	Negative GI
YGL005C	YMR307W	Negative GI
YGL005C	YLR039C	Negative GI
YGL005C	YMR123W	Negative GI
YGL005C	YDR320C	Negative GI
YGL005C	YER083C	Negative GI
YGL005C	YGR157W	Negative GI
YGL005C	YJL002C	Negative GI
YGL005C	YDR434W	Negative GI
YGL005C	YGR060W	Negative GI
YGL005C	YGL055W	Negative GI
YGL005C	YMR272C	Negative GI
YML071C	YOR216C	Negative GI
YML071C	YHL031C	Negative GI
YML071C	YBR164C	Negative GI
YML071C	YPL051W	Negative GI
YML071C	YJL004C	Negative GI
YML071C	YGL020C	Negative GI
YML071C	YBL102W	Negative GI
YML071C	YDL100C	Negative GI
YML071C	YMR292W	Negative GI
YML071C	YMR274C	Negative GI
YML071C	YEL031W	Negative GI
YML071C	YOL018C	Negative GI
YML071C	YGL054C	Negative GI
YML071C	YOR070C	Negative GI
YML071C	YIL076W	Negative GI
YML071C	YDR320C	Negative GI
YML071C	YDR108W	Negative GI
YML071C	YEL042W	Negative GI
YML071C	YBR254C	Negative GI
YML071C	YER083C	Negative GI
YML071C	YJL123C	Negative GI
YML071C	YOR089C	Negative GI
YML071C	YPL195W	Negative GI
YML071C	YMR272C	Negative GI
YML071C	YNL297C	Negative GI
YML071C	YMR307W	Negative GI
YML071C	YGR157W	Negative GI
YML071C	YJL024C	Negative GI
YML071C	YGR261C	Negative GI
YML071C	YDR137W	Negative GI
YML071C	YGL137W	Negative GI
YML071C	YBR288C	Negative GI
YML071C	YLR242C	Negative GI
YML071C	YKL212W	Negative GI
YML071C	YIL109C	Negative GI
YML071C	YLR039C	Negative GI
YML071C	YLR268W	Negative GI
YML071C	YJR073C	Negative GI
YML071C	YGL225W	Negative GI
YML071C	YMR123W	Negative GI
YML071C	YEL002C	Negative GI
YML071C	YCL001W	Negative GI
YML071C	YJL062W	Negative GI
YML071C	YOR115C	Negative GI
YML071C	YKL119C	Negative GI
YML071C	YDR484W	Negative GI
YML071C	YDR331W	Negative GI
YML071C	YHR004C	Negative GI
YML071C	YBR171W	Negative GI
YML071C	YJR143C	Negative GI
YML071C	YMR200W	Negative GI
YML071C	YEL003W	Negative GI
YML071C	YJL002C	Negative GI
YNR075W	YBR058C-A	Negative GI
YKL179C	YOR216C	Negative GI
YKL179C	YER083C	Negative GI
YKL179C	YMR272C	Negative GI
YKL179C	YKL140W	Negative GI
YKL179C	YBR171W	Negative GI
YKL179C	YGL167C	Negative GI
YKL179C	YJL123C	Negative GI
YDR304C	YLL055W	Negative GI
YDR304C	YDR233C	Negative GI
YNL130C	YLR268W	Negative GI
YHR175W	YLR246W	Negative GI
YHR175W	YOL110W	Negative GI
YHR175W	YMR202W	Negative GI
YHR175W	YIL005W	Negative GI
YHR175W	YML008C	Negative GI
YMR264W	YFL031W	Negative GI
YMR264W	YJR117W	Negative GI
YMR264W	YGR060W	Negative GI
YMR264W	YHR079C	Negative GI
YMR264W	YBR283C	Negative GI
YMR264W	YGR157W	Negative GI
YMR264W	YNL181W	Negative GI
YMR264W	YIR033W	Negative GI
YMR264W	YOR254C	Negative GI
YMR264W	YKL073W	Negative GI
YML101C	YNL181W	Negative GI
YML101C	YJR118C	Negative GI
YML101C	YML055W	Negative GI
YOR042W	YMR272C	Negative GI
YOR042W	YDR108W	Negative GI
YOR042W	YOR002W	Negative GI
YOR042W	YOL013C	Negative GI
YOR042W	YML125C	Negative GI
YOR042W	YOR079C	Negative GI
YGL027C	YCR044C	Negative GI
YGL027C	YHR101C	Negative GI
YGL027C	YOR085W	Negative GI
YGL027C	YGL084C	Negative GI
YGL027C	YMR214W	Negative GI
YGL027C	YEL031W	Negative GI
YGL027C	YJL062W	Negative GI
YGL027C	YMR307W	Negative GI
YGL027C	YFL025C	Negative GI
YGL027C	YNL238W	Negative GI
YGL027C	YER083C	Negative GI
YGL027C	YJR073C	Negative GI
YGL027C	YGL167C	Negative GI
YGL027C	YAL023C	Negative GI
YGL027C	YEL002C	Negative GI
YGL027C	YPL094C	Negative GI
YGL027C	YCR017C	Negative GI
YGL027C	YDR331W	Negative GI
YGL027C	YAL058W	Negative GI
YGL027C	YOR216C	Negative GI
YGL027C	YOR254C	Negative GI
YGL027C	YCL043C	Negative GI
YGL027C	YDL231C	Negative GI
YGL027C	YIL076W	Negative GI
YGL027C	YJL171C	Negative GI
YGL027C	YDL095W	Negative GI
YGL027C	YMR200W	Negative GI
YGL027C	YGR038W	Negative GI
YGL027C	YIL027C	Negative GI
YGL027C	YDR320C	Negative GI
YCR017C	YGL084C	Negative GI
YCR017C	YCL025C	Negative GI
YCR017C	YAL023C	Negative GI
YCR017C	YGL027C	Negative GI
YCR017C	YDL095W	Negative GI
YNL111C	YOL110W	Negative GI
YNL111C	YAL026C	Negative GI
YNL111C	YOL137W	Negative GI
YPL170W	YIR033W	Negative GI
YPL170W	YPL206C	Negative GI
YPL170W	YPL137C	Negative GI
YPL170W	YER122C	Negative GI
YPL170W	YPL207W	Negative GI
YBR201W	YBR058C-A	Negative GI
YBR201W	YBR162W-A	Negative GI
YBR201W	YML125C	Negative GI
YDR411C	YJR143C	Negative GI
YOR245C	YOR198C	Negative GI
YOR245C	YDR141C	Negative GI
YOR245C	YER083C	Negative GI
YOR245C	YOR311C	Negative GI
YOR245C	YBR058C-A	Negative GI
YOR245C	YOR285W	Negative GI
YOR245C	YGL055W	Negative GI
YOR245C	YIL090W	Negative GI
YOR245C	YGL008C	Negative GI
YOR245C	YNR008W	Negative GI
YGR227W	YGL226C-A	Negative GI
YGR227W	YOR085W	Negative GI
YGR227W	YFL031W	Negative GI
YGR227W	YEL002C	Negative GI
YGR227W	YHR079C	Negative GI
YGR227W	YJL002C	Negative GI
YGR227W	YMR307W	Negative GI
YGR227W	YGL084C	Negative GI
YGR227W	YGL167C	Negative GI
YGR227W	YDR367W	Negative GI
YGR227W	YGR261C	Negative GI
YGR227W	YDR331W	Negative GI
YGR227W	YJR073C	Negative GI
YDR141C	YOR245C	Negative GI
YDR141C	YAL023C	Negative GI
YDR141C	YDR057W	Negative GI
YDR141C	YAL026C	Negative GI
YDR294C	YJL134W	Negative GI
YDR294C	YLR039C	Negative GI
YDR294C	YDR137W	Negative GI
YDR294C	YLR350W	Negative GI
YPR183W	YOR002W	Negative GI
YPR183W	YAL023C	Negative GI
YPR183W	YDL095W	Negative GI
YPR183W	YHR079C	Negative GI
YPR183W	YMR307W	Negative GI
YPR183W	YNR030W	Negative GI
YPR183W	YGL020C	Negative GI
YPR183W	YDL100C	Negative GI
YPR183W	YDR320C	Negative GI
YPR183W	YJR073C	Negative GI
YPR183W	YGL167C	Negative GI
YPR183W	YGR157W	Negative GI
YPR183W	YNL219C	Negative GI
YPR183W	YDR233C	Negative GI
YPR183W	YOR089C	Negative GI
YPR183W	YLR039C	Negative GI
YPR183W	YBR159W	Negative GI
YPR183W	YOL018C	Negative GI
YPR183W	YNL041C	Negative GI
YPR183W	YDR108W	Negative GI
YPR183W	YML012W	Negative GI
YPR183W	YJL062W	Negative GI
YAL026C	YDR108W	Negative GI
YAL026C	YNL323W	Negative GI
YAL026C	YBR171W	Negative GI
YAL026C	YGR060W	Negative GI
YAL026C	YAR042W	Negative GI
YAL026C	YGR089W	Negative GI
YAL026C	YJL117W	Negative GI
YAL026C	YOR115C	Negative GI
YAL026C	YDL192W	Negative GI
YAL026C	YEL043W	Negative GI
YAL026C	YNL044W	Negative GI
YAL026C	YOL018C	Negative GI
YAL026C	YLR350W	Negative GI
YAL026C	YML008C	Negative GI
YAL026C	YOR254C	Negative GI
YAL026C	YPL195W	Negative GI
YAL026C	YJR040W	Negative GI
YAL026C	YJR117W	Negative GI
YAL026C	YBR254C	Negative GI
YAL026C	YBR255W	Negative GI
YAL026C	YKL065C	Negative GI
YAL026C	YIL076W	Negative GI
YAL026C	YHR004C	Negative GI
YAL026C	YGL203C	Negative GI
YAL026C	YDR320C	Negative GI
YAL026C	YPL137C	Negative GI
YAL026C	YEL042W	Negative GI
YAL026C	YMR123W	Negative GI
YAL026C	YEL022W	Negative GI
YAL026C	YHR039C	Negative GI
YAL026C	YER120W	Negative GI
YAL026C	YGL137W	Negative GI
YAL026C	YGL226C-A	Negative GI
YAL026C	YGL126W	Negative GI
YAL026C	YGL054C	Negative GI
YAL026C	YMR183C	Negative GI
YAL026C	YDR137W	Negative GI
YAL026C	YNL258C	Negative GI
YAL026C	YDL095W	Negative GI
YAL026C	YJL024C	Negative GI
YAL026C	YLR292C	Negative GI
YAL026C	YDL072C	Negative GI
YAL026C	YIL044C	Negative GI
YAL026C	YDL137W	Negative GI
YAL026C	YOR070C	Negative GI
YAL026C	YDR141C	Negative GI
YAL026C	YNL111C	Negative GI
YNL258C	YLR039C	Negative GI
YNL258C	YAL026C	Negative GI
YNL258C	YDR108W	Negative GI
YNL258C	YGR157W	Negative GI
YNL258C	YBR159W	Negative GI
YDR424C	YNL153C	Negative GI
YDR424C	YEL003W	Negative GI
YDR424C	YOR285W	Negative GI
YDR424C	YPR114W	Negative GI
YDR424C	YDR196C	Negative GI
YDR424C	YKR088C	Negative GI
YDR424C	YDL192W	Negative GI
YMR299C	YNL153C	Negative GI
YMR299C	YER120W	Negative GI
YMR299C	YIL090W	Negative GI
YMR299C	YGL055W	Negative GI
YMR299C	YOL018C	Negative GI
YMR299C	YJL024C	Negative GI
YMR299C	YIL109C	Negative GI
YMR299C	YJR073C	Negative GI
YMR299C	YJL212C	Negative GI
YOR092W	YOR198C	Negative GI
YOR092W	YJL117W	Negative GI
YOR092W	YDL099W	Negative GI
YNR030W	YOR085W	Negative GI
YNR030W	YGL226C-A	Negative GI
YNR030W	YFL031W	Negative GI
YNR030W	YHR079C	Negative GI
YNR030W	YEL002C	Negative GI
YNR030W	YGL167C	Negative GI
YNR030W	YMR307W	Negative GI
YNR030W	YPR183W	Negative GI
YNR030W	YNL006W	Negative GI
YNR030W	YNL008C	Negative GI
YNR030W	YMR272C	Negative GI
YNR030W	YEL031W	Negative GI
YNR030W	YBR171W	Negative GI
YNR030W	YDR331W	Negative GI
YNR030W	YNL219C	Negative GI
YNR030W	YGL084C	Negative GI
YNR030W	YOR216C	Negative GI
YNR030W	YML019W	Negative GI
YNL327W	YOR198C	Negative GI
YJL196C	YCL045C	Negative GI
YGL200C	YGL054C	Negative GI
YGL200C	YER083C	Negative GI
YGL200C	YHR079C	Negative GI
YGL200C	YBR254C	Negative GI
YGL200C	YGL020C	Negative GI
YGL200C	YDR137W	Negative GI
YGL200C	YLR268W	Negative GI
YGL200C	YLR039C	Negative GI
YGL200C	YOL018C	Negative GI
YGL200C	YMR272C	Negative GI
YGL200C	YGL137W	Negative GI
YGL200C	YDR320C	Negative GI
YGL200C	YGL161C	Negative GI
YGL200C	YGL167C	Negative GI
YGL200C	YDL095W	Negative GI
YGL200C	YKL073W	Negative GI
YGL200C	YDR108W	Negative GI
YGL200C	YMR202W	Negative GI
YGL200C	YAL023C	Negative GI
YLR080W	YLR120C	Negative GI
YLR080W	YBR255W	Negative GI
YIL005W	YLR268W	Negative GI
YIL005W	YHL031C	Negative GI
YIL005W	YGL084C	Negative GI
YIL005W	YIR038C	Negative GI
YIL005W	YDR137W	Negative GI
YIL005W	YHR175W	Negative GI
YHR123W	YGL008C	Negative GI
YHR123W	YHR079C	Negative GI
YHR123W	YGL010W	Negative GI
YBL040C	YNL153C	Negative GI
YBL040C	YEL022W	Negative GI
YBL040C	YEL003W	Negative GI
YLR246W	YHR175W	Negative GI
YLR246W	YKR067W	Negative GI
YLR246W	YDR410C	Negative GI
YLR246W	YJR073C	Negative GI
YGR175C	YJR066W	Negative GI
YMR202W	YNL044W	Negative GI
YMR202W	YGR086C	Negative GI
YMR202W	YNL181W	Negative GI
YMR202W	YJR117W	Negative GI
YMR202W	YGR060W	Negative GI
YMR202W	YGR263C	Negative GI
YMR202W	YDR297W	Negative GI
YMR202W	YJL117W	Negative GI
YMR202W	YGL055W	Negative GI
YMR202W	YGL203C	Negative GI
YMR202W	YKR053C	Negative GI
YMR202W	YLR242C	Negative GI
YMR202W	YBR255W	Negative GI
YMR202W	YDL212W	Negative GI
YMR202W	YBR162W-A	Negative GI
YMR202W	YAR042W	Negative GI
YMR202W	YHR175W	Negative GI
YMR202W	YJR088C	Negative GI
YMR202W	YHR142W	Negative GI
YMR202W	YJR143C	Negative GI
YMR202W	YMR123W	Negative GI
YMR202W	YBR273C	Negative GI
YMR202W	YOR254C	Negative GI
YMR202W	YGL200C	Negative GI
YMR202W	YKL020C	Negative GI
YGR060W	YMR264W	Negative GI
YGR060W	YLR056W	Negative GI
YGR060W	YAL026C	Negative GI
YGR060W	YIL030C	Negative GI
YGR060W	YHR039C	Negative GI
YGR060W	YOR070C	Negative GI
YGR060W	YOL018C	Negative GI
YGR060W	YMR202W	Negative GI
YGR060W	YDL100C	Negative GI
YGR060W	YJR117W	Negative GI
YGR060W	YEL042W	Negative GI
YGR060W	YOR216C	Negative GI
YGR060W	YOL065C	Negative GI
YGR060W	YMR022W	Negative GI
YGR060W	YMR123W	Negative GI
YGR060W	YJL123C	Negative GI
YGR060W	YGL084C	Negative GI
YGR060W	YKL212W	Negative GI
YGR060W	YGL005C	Negative GI
YGR060W	YDR476C	Negative GI
YGR060W	YLR350W	Negative GI
YGR060W	YML059C	Negative GI
YGR060W	YDR484W	Negative GI
YLR056W	YFL031W	Negative GI
YLR056W	YGR060W	Negative GI
YLR056W	YEL003W	Negative GI
YLR056W	YIR033W	Negative GI
YLR056W	YNL181W	Negative GI
YLR056W	YGL055W	Negative GI
YLR056W	YOR254C	Negative GI
YGL012W	YDR320C	Negative GI
YGL012W	YEL002C	Negative GI
YGL012W	YJR073C	Negative GI
YGL012W	YNR051C	Negative GI
YGL012W	YBR171W	Negative GI
YGL012W	YFL025C	Negative GI
YGL012W	YEL003W	Negative GI
YGL012W	YAL023C	Negative GI
YGL012W	YBR254C	Negative GI
YGL012W	YEL042W	Negative GI
YGL012W	YML048W	Negative GI
YGL012W	YLR039C	Negative GI
YGL012W	YMR123W	Negative GI
YGL012W	YGL084C	Negative GI
YGL012W	YOR085W	Negative GI
YGL012W	YPL227C	Negative GI
YGL012W	YDR137W	Negative GI
YGL012W	YGR261C	Negative GI
YGL012W	YBR290W	Negative GI
YGL012W	YDR524C	Negative GI
YGL012W	YGR038W	Negative GI
YGL012W	YGL231C	Negative GI
YGL012W	YJL004C	Negative GI
YGL012W	YJL024C	Negative GI
YGL012W	YNL153C	Negative GI
YGL012W	YHR101C	Negative GI
YGL012W	YLR242C	Negative GI
YGL012W	YDL095W	Negative GI
YGL012W	YML067C	Negative GI
YGL012W	YAL042W	Negative GI
YGL012W	YCR044C	Negative GI
YGL012W	YMR052W	Negative GI
YGL012W	YMR029C	Negative GI
YGL012W	YMR200W	Negative GI
YGL012W	YJL062W	Negative GI
YGL012W	YCR034W	Negative GI
YGL012W	YJR118C	Negative GI
YGL012W	YOR089C	Negative GI
YGL012W	YGL054C	Negative GI
YGL012W	YBR229C	Negative GI
YGL012W	YER001W	Negative GI
YGL012W	YGR036C	Negative GI
YGL012W	YOR002W	Negative GI
YGL012W	YGR089W	Negative GI
YGL012W	YJR088C	Negative GI
YMR015C	YML019W	Negative GI
YMR015C	YML012W	Negative GI
YMR015C	YGL008C	Negative GI
YMR015C	YDL212W	Negative GI
YMR015C	YJR073C	Negative GI
YMR015C	YNL297C	Negative GI
YMR015C	YEL002C	Negative GI
YMR015C	YGL084C	Negative GI
YMR015C	YDR503C	Negative GI
YMR015C	YBR283C	Negative GI
YMR015C	YMR307W	Negative GI
YMR015C	YEL042W	Negative GI
YML008C	YGL055W	Negative GI
YML008C	YDR297W	Negative GI
YML008C	YGL084C	Negative GI
YML008C	YAL026C	Negative GI
YML008C	YMR272C	Negative GI
YML008C	YKL119C	Negative GI
YML008C	YBR283C	Negative GI
YML008C	YGL167C	Negative GI
YML008C	YMR022W	Negative GI
YML008C	YNL297C	Negative GI
YML008C	YJR073C	Negative GI
YML008C	YDR137W	Negative GI
YML008C	YDL212W	Negative GI
YML008C	YER100W	Negative GI
YML008C	YEL002C	Negative GI
YML008C	YHR045W	Negative GI
YML008C	YOR254C	Negative GI
YML008C	YFL025C	Negative GI
YML008C	YLR242C	Negative GI
YML008C	YPR071W	Negative GI
YML008C	YJL062W	Negative GI
YML008C	YHR175W	Negative GI
YML008C	YBR273C	Negative GI
YHR190W	YHR136C	Negative GI
YFR041C	YOR254C	Negative GI
YFR041C	YPL094C	Negative GI
YAR002C-A	YGL054C	Negative GI
YAR002C-A	YGL008C	Negative GI
YAR002C-A	YGL020C	Negative GI
YAR002C-A	YDR137W	Negative GI
YAR002C-A	YHR079C	Negative GI
YAR002C-A	YGR086C	Negative GI
YAL007C	YER122C	Negative GI
YAL007C	YER083C	Negative GI
YAL007C	YCR044C	Negative GI
YDL018C	YDR032C	Negative GI
YDL018C	YDL052C	Negative GI
YOR016C	YOR044W	Negative GI
YOR016C	YOL013C	Negative GI
YOR016C	YOL018C	Negative GI
YOR016C	YOR049C	Negative GI
YOR016C	YOL031C	Negative GI
YHR110W	YHR079C	Negative GI
YGL054C	YHL031C	Negative GI
YGL054C	YNL041C	Negative GI
YGL054C	YGL005C	Negative GI
YGL054C	YGL200C	Negative GI
YGL054C	YDR108W	Negative GI
YGL054C	YML071C	Negative GI
YGL054C	YBR254C	Negative GI
YGL054C	YDL100C	Negative GI
YGL054C	YOR198C	Negative GI
YGL054C	YFL025C	Negative GI
YGL054C	YDL099W	Negative GI
YGL054C	YML012W	Negative GI
YGL054C	YDR517W	Negative GI
YGL054C	YOL018C	Negative GI
YGL054C	YER083C	Negative GI
YGL054C	YEL031W	Negative GI
YGL054C	YER122C	Negative GI
YGL054C	YNL051W	Negative GI
YGL054C	YHR079C	Negative GI
YGL054C	YAR002C-A	Negative GI
YGL054C	YGL020C	Negative GI
YGL054C	YJR073C	Negative GI
YGL054C	YIL039W	Negative GI
YGL054C	YHR004C	Negative GI
YGL054C	YGL167C	Negative GI
YGL054C	YGL137W	Negative GI
YGL054C	YBR171W	Negative GI
YGL054C	YNL049C	Negative GI
YGL054C	YMR123W	Negative GI
YGL054C	YDR137W	Negative GI
YGL054C	YGL225W	Negative GI
YGL054C	YMR292W	Negative GI
YGL054C	YJL004C	Negative GI
YGL054C	YMR274C	Negative GI
YGL054C	YLR268W	Negative GI
YGL054C	YBR164C	Negative GI
YGL054C	YLR242C	Negative GI
YGL054C	YAL026C	Negative GI
YGL054C	YIL076W	Negative GI
YGL054C	YCR044C	Negative GI
YGL054C	YOR070C	Negative GI
YGL054C	YFL031W	Negative GI
YGL054C	YLR039C	Negative GI
YGL054C	YPL051W	Negative GI
YGL054C	YML125C	Negative GI
YGL054C	YJL117W	Negative GI
YGL054C	YGL012W	Negative GI
YGL054C	YDR320C	Negative GI
YGL054C	YMR307W	Negative GI
YGL054C	YNR051C	Negative GI
YML012W	YER083C	Negative GI
YML012W	YGL054C	Negative GI
YML012W	YHR079C	Negative GI
YML012W	YNL297C	Negative GI
YML012W	YJR143C	Negative GI
YML012W	YBR254C	Negative GI
YML012W	YLR039C	Negative GI
YML012W	YMR022W	Negative GI
YML012W	YIL076W	Negative GI
YML012W	YGL020C	Negative GI
YML012W	YMR015C	Negative GI
YML012W	YMR031C	Negative GI
YML012W	YKL073W	Negative GI
YML012W	YDR137W	Negative GI
YML012W	YEL002C	Negative GI
YML012W	YGR089W	Negative GI
YML012W	YAL023C	Negative GI
YML012W	YMR029C	Negative GI
YML012W	YGL137W	Negative GI
YML012W	YFL031W	Negative GI
YML012W	YPR183W	Negative GI
YML012W	YDR108W	Negative GI
YML012W	YGR284C	Negative GI
YGR284C	YHL031C	Negative GI
YGR284C	YHR079C	Negative GI
YGR284C	YIL090W	Negative GI
YGR284C	YML012W	Negative GI
YML067C	YJR073C	Negative GI
YML067C	YIL090W	Negative GI
YML067C	YDR331W	Negative GI
YML067C	YGL012W	Negative GI
YAL042W	YIL090W	Negative GI
YAL042W	YJR073C	Negative GI
YAL042W	YCR044C	Negative GI
YAL042W	YOR198C	Negative GI
YAL042W	YGL012W	Negative GI
YDR518W	YER001W	Negative GI
YOR317W	YOR198C	Negative GI
YOR317W	YOR288C	Negative GI
YOR317W	YOR285W	Negative GI
YOR317W	YOR284W	Negative GI
YOR317W	YJR073C	Negative GI
YOR317W	YPL246C	Negative GI
YMR052W	YGL055W	Negative GI
YMR052W	YIR033W	Negative GI
YMR052W	YMR122W-A	Negative GI
YMR052W	YML013W	Negative GI
YMR052W	YOR311C	Negative GI
YMR052W	YDR137W	Negative GI
YMR052W	YJR073C	Negative GI
YMR052W	YLR268W	Negative GI
YMR052W	YLR039C	Negative GI
YMR052W	YGL167C	Negative GI
YMR052W	YIL090W	Negative GI
YMR052W	YBR283C	Negative GI
YMR052W	YKL212W	Negative GI
YMR052W	YGL012W	Negative GI
YMR052W	YGL020C	Negative GI
YMR052W	YDL212W	Negative GI
YMR052W	YDR484W	Negative GI
YMR029C	YGL055W	Negative GI
YMR029C	YGR157W	Negative GI
YMR029C	YIR033W	Negative GI
YMR029C	YML013W	Negative GI
YMR029C	YOR311C	Negative GI
YMR029C	YLR268W	Negative GI
YMR029C	YMR054W	Negative GI
YMR029C	YDR137W	Negative GI
YMR029C	YMR183C	Negative GI
YMR029C	YGL012W	Negative GI
YMR029C	YML012W	Negative GI
YMR029C	YJR073C	Negative GI
YMR029C	YDL212W	Negative GI
YMR029C	YLR039C	Negative GI
YCR034W	YMR183C	Negative GI
YCR034W	YGL012W	Negative GI
YCR034W	YJL097W	Negative GI
YHR176W	YHR204W	Negative GI
YHR176W	YHR142W	Negative GI
YHR176W	YML125C	Negative GI
YDL222C	YOR198C	Negative GI
YDL222C	YEL042W	Negative GI
YDL222C	YDL192W	Negative GI
YER004W	YEL031W	Negative GI
YER004W	YBR254C	Negative GI
YLL043W	YMR307W	Negative GI
YLL043W	YGL167C	Negative GI
YLL043W	YNL181W	Negative GI
YLL043W	YOR198C	Negative GI
YLL043W	YFR051C	Negative GI
YLL043W	YOR089C	Negative GI
YLL043W	YEL013W	Negative GI
YMR307W	YHR101C	Negative GI
YMR307W	YOL018C	Negative GI
YMR307W	YGL084C	Negative GI
YMR307W	YBR171W	Negative GI
YMR307W	YOR085W	Negative GI
YMR307W	YGL203C	Negative GI
YMR307W	YHR142W	Negative GI
YMR307W	YML071C	Negative GI
YMR307W	YBR229C	Negative GI
YMR307W	YJL062W	Negative GI
YMR307W	YJR073C	Negative GI
YMR307W	YOR002W	Negative GI
YMR307W	YPL227C	Negative GI
YMR307W	YJR143C	Negative GI
YMR307W	YAL023C	Negative GI
YMR307W	YHL031C	Negative GI
YMR307W	YGL027C	Negative GI
YMR307W	YOR070C	Negative GI
YMR307W	YFL025C	Negative GI
YMR307W	YEL031W	Negative GI
YMR307W	YNL041C	Negative GI
YMR307W	YJL004C	Negative GI
YMR307W	YBR164C	Negative GI
YMR307W	YPR183W	Negative GI
YMR307W	YGL167C	Negative GI
YMR307W	YOR067C	Negative GI
YMR307W	YNL051W	Negative GI
YMR307W	YCR044C	Negative GI
YMR307W	YLR390W-A	Negative GI
YMR307W	YLL043W	Negative GI
YMR307W	YNR030W	Negative GI
YMR307W	YLR039C	Negative GI
YMR307W	YLR242C	Negative GI
YMR307W	YGR227W	Negative GI
YMR307W	YDL095W	Negative GI
YMR307W	YAL058W	Negative GI
YMR307W	YDR320C	Negative GI
YMR307W	YMR200W	Negative GI
YMR307W	YOR115C	Negative GI
YMR307W	YLR292C	Negative GI
YMR307W	YPL051W	Negative GI
YMR307W	YNL219C	Negative GI
YMR307W	YLR350W	Negative GI
YMR307W	YNL297C	Negative GI
YMR307W	YDR137W	Negative GI
YMR307W	YPL094C	Negative GI
YMR307W	YDR108W	Negative GI
YMR307W	YEL042W	Negative GI
YMR307W	YMR214W	Negative GI
YMR307W	YGL005C	Negative GI
YMR307W	YJR118C	Negative GI
YMR307W	YMR010W	Negative GI
YMR307W	YOR089C	Negative GI
YMR307W	YCL001W	Negative GI
YMR307W	YOL030W	Negative GI
YMR307W	YGL020C	Negative GI
YMR307W	YDR484W	Negative GI
YMR307W	YEL002C	Negative GI
YMR307W	YMR274C	Negative GI
YMR307W	YJL024C	Negative GI
YMR307W	YGL054C	Negative GI
YMR307W	YMR015C	Negative GI
YMR307W	YBR288C	Negative GI
YMR307W	YPL195W	Negative GI
YMR215W	YMR183C	Negative GI
YMR215W	YMR134W	Negative GI
YMR215W	YCR043C	Negative GI
YOL030W	YMR307W	Negative GI
YDL226C	YGL137W	Negative GI
YDL226C	YIL044C	Negative GI
YDL226C	YJR117W	Negative GI
YDL226C	YIL076W	Negative GI
YDL226C	YGR199W	Negative GI
YEL042W	YER005W	Negative GI
YEL042W	YNL051W	Negative GI
YEL042W	YGL005C	Negative GI
YEL042W	YOL018C	Negative GI
YEL042W	YML071C	Negative GI
YEL042W	YNL041C	Negative GI
YEL042W	YBR171W	Negative GI
YEL042W	YHL031C	Negative GI
YEL042W	YBR254C	Negative GI
YEL042W	YOR070C	Negative GI
YEL042W	YBR164C	Negative GI
YEL042W	YJL004C	Negative GI
YEL042W	YPL051W	Negative GI
YEL042W	YMR272C	Negative GI
YEL042W	YML038C	Negative GI
YEL042W	YGR060W	Negative GI
YEL042W	YJR040W	Negative GI
YEL042W	YMR200W	Negative GI
YEL042W	YOR216C	Negative GI
YEL042W	YMR123W	Negative GI
YEL042W	YNL297C	Negative GI
YEL042W	YGL020C	Negative GI
YEL042W	YAL026C	Negative GI
YEL042W	YHR101C	Negative GI
YEL042W	YGL012W	Negative GI
YEL042W	YLR350W	Negative GI
YEL042W	YLR242C	Negative GI
YEL042W	YIL044C	Negative GI
YEL042W	YDR108W	Negative GI
YEL042W	YMR307W	Negative GI
YEL042W	YEL002C	Negative GI
YEL042W	YPL195W	Negative GI
YEL042W	YGL084C	Negative GI
YEL042W	YOR089C	Negative GI
YEL042W	YHR142W	Negative GI
YEL042W	YDL222C	Negative GI
YEL042W	YJL062W	Negative GI
YEL042W	YEL001C	Negative GI
YEL042W	YOR085W	Negative GI
YEL042W	YEL013W	Negative GI
YEL042W	YDR320C	Negative GI
YEL042W	YGR089W	Negative GI
YEL042W	YDR484W	Negative GI
YEL042W	YOR067C	Negative GI
YEL042W	YMR015C	Negative GI
YJR031C	YEL022W	Negative GI
YJR031C	YJL002C	Negative GI
YJR031C	YJL034W	Negative GI
YEL022W	YJR031C	Negative GI
YEL022W	YDL192W	Negative GI
YEL022W	YBL040C	Negative GI
YEL022W	YAL026C	Negative GI
YEL022W	YER019C-A	Negative GI
YEL022W	YMR272C	Negative GI
YJR040W	YEL042W	Negative GI
YJR040W	YAL026C	Negative GI
YJR040W	YDR484W	Negative GI
YJR040W	YLR039C	Negative GI
YJR040W	YDR137W	Negative GI
YJR040W	YGL167C	Negative GI
YJR040W	YJL091C	Negative GI
YJR040W	YJL002C	Negative GI
YJR040W	YEL002C	Negative GI
YJR040W	YBR254C	Negative GI
YNL153C	YJR117W	Negative GI
YNL153C	YDR424C	Negative GI
YNL153C	YMR299C	Negative GI
YNL153C	YBR171W	Negative GI
YNL153C	YBL040C	Negative GI
YNL153C	YJR143C	Negative GI
YNL153C	YEL031W	Negative GI
YNL153C	YLR292C	Negative GI
YNL153C	YGL012W	Negative GI
YNL153C	YIL090W	Negative GI
YNL153C	YGR199W	Negative GI
YEL003W	YJR117W	Negative GI
YEL003W	YLR056W	Negative GI
YEL003W	YPR173C	Negative GI
YEL003W	YBR171W	Negative GI
YEL003W	YDR424C	Negative GI
YEL003W	YBL040C	Negative GI
YEL003W	YLR292C	Negative GI
YEL003W	YBR290W	Negative GI
YEL003W	YGL012W	Negative GI
YEL003W	YMR022W	Negative GI
YEL003W	YGR086C	Negative GI
YEL003W	YLL028W	Negative GI
YEL003W	YLR268W	Negative GI
YEL003W	YML048W	Negative GI
YEL003W	YER087C-B	Negative GI
YEL003W	YGR263C	Negative GI
YEL003W	YJL091C	Negative GI
YEL003W	YDR503C	Negative GI
YEL003W	YBL102W	Negative GI
YEL003W	YMR272C	Negative GI
YEL003W	YDL100C	Negative GI
YEL003W	YDR476C	Negative GI
YEL003W	YML071C	Negative GI
YEL003W	YBR096W	Negative GI
YER122C	YPL137C	Negative GI
YER122C	YEL031W	Negative GI
YER122C	YDL100C	Negative GI
YER122C	YGL054C	Negative GI
YER122C	YBR171W	Negative GI
YER122C	YDR320C	Negative GI
YER122C	YGL008C	Negative GI
YER122C	YAL007C	Negative GI
YER122C	YEL043W	Negative GI
YER122C	YPL170W	Negative GI
YER122C	YGR191W	Negative GI
YER122C	YPL094C	Negative GI
YHL031C	YOR070C	Negative GI
YHL031C	YML071C	Negative GI
YHL031C	YAR042W	Negative GI
YHL031C	YGL054C	Negative GI
YHL031C	YJL004C	Negative GI
YHL031C	YJL024C	Negative GI
YHL031C	YOL018C	Negative GI
YHL031C	YBR164C	Negative GI
YHL031C	YER120W	Negative GI
YHL031C	YPL051W	Negative GI
YHL031C	YMR274C	Negative GI
YHL031C	YPL195W	Negative GI
YHL031C	YNL297C	Negative GI
YHL031C	YGR089W	Negative GI
YHL031C	YMR123W	Negative GI
YHL031C	YDR108W	Negative GI
YHL031C	YNL041C	Negative GI
YHL031C	YEL043W	Negative GI
YHL031C	YGL167C	Negative GI
YHL031C	YBL102W	Negative GI
YHL031C	YMR010W	Negative GI
YHL031C	YDR137W	Negative GI
YHL031C	YEL031W	Negative GI
YHL031C	YNL049C	Negative GI
YHL031C	YNL051W	Negative GI
YHL031C	YEL042W	Negative GI
YHL031C	YBR254C	Negative GI
YHL031C	YLR350W	Negative GI
YHL031C	YEL002C	Negative GI
YHL031C	YIL005W	Negative GI
YHL031C	YCL001W	Negative GI
YHL031C	YDR320C	Negative GI
YHL031C	YMR307W	Negative GI
YHL031C	YDL093W	Negative GI
YHL031C	YGL225W	Negative GI
YHL031C	YIL076W	Negative GI
YHL031C	YGR284C	Negative GI
YHL031C	YOR002W	Negative GI
YHL031C	YOR067C	Negative GI
YHL031C	YKL063C	Negative GI
YHL031C	YJR118C	Negative GI
YHL031C	YGL137W	Negative GI
YHL031C	YDL121C	Negative GI
YHL031C	YDL072C	Negative GI
YHL031C	YJL062W	Negative GI
YHL031C	YJL002C	Negative GI
YHL031C	YIL109C	Negative GI
YHL031C	YDL212W	Negative GI
YHL031C	YGL084C	Negative GI
YHL031C	YDL137W	Negative GI
YHL031C	YDR331W	Negative GI
YHL031C	YLR039C	Negative GI
YMR292W	YBL102W	Negative GI
YMR292W	YML071C	Negative GI
YMR292W	YNL041C	Negative GI
YMR292W	YNL051W	Negative GI
YMR292W	YGL005C	Negative GI
YMR292W	YGL020C	Negative GI
YMR292W	YDL100C	Negative GI
YMR292W	YIL076W	Negative GI
YMR292W	YGL054C	Negative GI
YMR292W	YLR039C	Negative GI
YMR292W	YNL049C	Negative GI
YMR292W	YGL137W	Negative GI
YMR292W	YLR268W	Negative GI
YMR292W	YBR080C	Negative GI
YMR292W	YDR137W	Negative GI
YDR434W	YHR079C	Negative GI
YDR434W	YJL062W	Negative GI
YDR434W	YML019W	Negative GI
YDR434W	YGL167C	Negative GI
YDR434W	YLR268W	Negative GI
YDR434W	YNL041C	Negative GI
YDR434W	YGL005C	Negative GI
YDR331W	YPL051W	Negative GI
YDR331W	YOR216C	Negative GI
YDR331W	YML019W	Negative GI
YDR331W	YNL041C	Negative GI
YDR331W	YHR079C	Negative GI
YDR331W	YJL004C	Negative GI
YDR331W	YPL227C	Negative GI
YDR331W	YMR123W	Negative GI
YDR331W	YOR002W	Negative GI
YDR331W	YEL031W	Negative GI
YDR331W	YMR214W	Negative GI
YDR331W	YGL020C	Negative GI
YDR331W	YNL051W	Negative GI
YDR331W	YML067C	Negative GI
YDR331W	YJL062W	Negative GI
YDR331W	YGL027C	Negative GI
YDR331W	YFL025C	Negative GI
YDR331W	YAL023C	Negative GI
YDR331W	YGL161C	Negative GI
YDR331W	YML071C	Negative GI
YDR331W	YJL123C	Negative GI
YDR331W	YJR117W	Negative GI
YDR331W	YHL031C	Negative GI
YDR331W	YDR357C	Negative GI
YDR331W	YER113C	Negative GI
YDR331W	YGR227W	Negative GI
YDR331W	YNR030W	Negative GI
YDR331W	YNL297C	Negative GI
YKR067W	YBL011W	Negative GI
YKR067W	YDR196C	Negative GI
YKR067W	YFR051C	Negative GI
YKR067W	YLR246W	Negative GI
YKR067W	YML075C	Negative GI
YDR517W	YGL054C	Negative GI
YDR517W	YGR157W	Negative GI
YDR517W	YBL082C	Negative GI
YML048W	YLR039C	Negative GI
YML048W	YGL012W	Negative GI
YML048W	YDR270W	Negative GI
YML048W	YGR086C	Negative GI
YML048W	YBR255W	Negative GI
YML048W	YDR137W	Negative GI
YML048W	YFL025C	Negative GI
YML048W	YML075C	Negative GI
YML048W	YBR283C	Negative GI
YML048W	YIL090W	Negative GI
YML048W	YEL003W	Negative GI
YML048W	YML019W	Negative GI
YML048W	YHR136C	Negative GI
YML048W	YMR031C	Negative GI
YML048W	YFR051C	Negative GI
YML048W	YML125C	Negative GI
YML048W	YPR003C	Negative GI
YML048W	YEL001C	Negative GI
YDR108W	YPL051W	Negative GI
YDR108W	YOR216C	Negative GI
YDR108W	YAL026C	Negative GI
YDR108W	YNL051W	Negative GI
YDR108W	YJL004C	Negative GI
YDR108W	YBR164C	Negative GI
YDR108W	YGL054C	Negative GI
YDR108W	YHL031C	Negative GI
YDR108W	YOL018C	Negative GI
YDR108W	YLR268W	Negative GI
YDR108W	YML071C	Negative GI
YDR108W	YNL041C	Negative GI
YDR108W	YGL005C	Negative GI
YDR108W	YGL020C	Negative GI
YDR108W	YMR123W	Negative GI
YDR108W	YJR118C	Negative GI
YDR108W	YFL025C	Negative GI
YDR108W	YOR115C	Negative GI
YDR108W	YDR320C	Negative GI
YDR108W	YLR039C	Negative GI
YDR108W	YMR272C	Negative GI
YDR108W	YDL099W	Negative GI
YDR108W	YIL076W	Negative GI
YDR108W	YEL002C	Negative GI
YDR108W	YLR350W	Negative GI
YDR108W	YOR042W	Negative GI
YDR108W	YGL084C	Negative GI
YDR108W	YDL100C	Negative GI
YDR108W	YNR051C	Negative GI
YDR108W	YDR484W	Negative GI
YDR108W	YMR161W	Negative GI
YDR108W	YEL031W	Negative GI
YDR108W	YOR254C	Negative GI
YDR108W	YOR198C	Negative GI
YDR108W	YEL042W	Negative GI
YDR108W	YMR307W	Negative GI
YDR108W	YKL212W	Negative GI
YDR108W	YDL192W	Negative GI
YDR108W	YNL258C	Negative GI
YDR108W	YOL107W	Negative GI
YDR108W	YER005W	Negative GI
YDR108W	YJR088C	Negative GI
YDR108W	YJR073C	Negative GI
YDR108W	YNL044W	Negative GI
YDR108W	YGL200C	Negative GI
YDR108W	YDR137W	Negative GI
YDR108W	YPR183W	Negative GI
YDR108W	YML012W	Negative GI
YDR108W	YEL043W	Negative GI
YDR108W	YGL167C	Negative GI
YDR108W	YDR057W	Negative GI
YDR108W	YMR010W	Negative GI
YDR108W	YJL117W	Negative GI
YDR108W	YIL039W	Negative GI
YIR038C	YFR051C	Negative GI
YIR038C	YGR263C	Negative GI
YIR038C	YGR086C	Negative GI
YIR038C	YIL005W	Negative GI
YIR038C	YJR143C	Negative GI
YIR038C	YNL297C	Negative GI
YIR038C	YOL065C	Negative GI
YIR038C	YGL226C-A	Negative GI
YGL084C	YBR229C	Negative GI
YGL084C	YPL227C	Negative GI
YGL084C	YOR198C	Negative GI
YGL084C	YOR085W	Negative GI
YGL084C	YMR307W	Negative GI
YGL084C	YDL095W	Negative GI
YGL084C	YGL027C	Negative GI
YGL084C	YJR073C	Negative GI
YGL084C	YAL023C	Negative GI
YGL084C	YJR143C	Negative GI
YGL084C	YOR067C	Negative GI
YGL084C	YOR002W	Negative GI
YGL084C	YEL031W	Negative GI
YGL084C	YEL013W	Negative GI
YGL084C	YHR142W	Negative GI
YGL084C	YDR320C	Negative GI
YGL084C	YJL062W	Negative GI
YGL084C	YDR108W	Negative GI
YGL084C	YGL167C	Negative GI
YGL084C	YLR242C	Negative GI
YGL084C	YAL058W	Negative GI
YGL084C	YML008C	Negative GI
YGL084C	YCL001W	Negative GI
YGL084C	YBR171W	Negative GI
YGL084C	YCR017C	Negative GI
YGL084C	YML019W	Negative GI
YGL084C	YOR089C	Negative GI
YGL084C	YNL238W	Negative GI
YGL084C	YGR227W	Negative GI
YGL084C	YOL018C	Negative GI
YGL084C	YGL126W	Negative GI
YGL084C	YBL082C	Negative GI
YGL084C	YLR039C	Negative GI
YGL084C	YHR079C	Negative GI
YGL084C	YGL012W	Negative GI
YGL084C	YOR115C	Negative GI
YGL084C	YEL042W	Negative GI
YGL084C	YDR484W	Negative GI
YGL084C	YIL005W	Negative GI
YGL084C	YMR123W	Negative GI
YGL084C	YMR200W	Negative GI
YGL084C	YML055W	Negative GI
YGL084C	YMR015C	Negative GI
YGL084C	YHR101C	Negative GI
YGL084C	YOR070C	Negative GI
YGL084C	YHL031C	Negative GI
YGL084C	YBR290W	Negative GI
YGL084C	YJL171C	Negative GI
YGL084C	YMR214W	Negative GI
YGL084C	YGR060W	Negative GI
YGL084C	YIL090W	Negative GI
YGL084C	YHR004C	Negative GI
YGL084C	YNL297C	Negative GI
YGL084C	YNR030W	Negative GI
YGL084C	YBR162W-A	Negative GI
YGL084C	YCR067C	Negative GI
YJL091C	YLR039C	Negative GI
YJL091C	YJR040W	Negative GI
YJL091C	YNL323W	Negative GI
YJL091C	YGL167C	Negative GI
YJL091C	YJL123C	Negative GI
YJL091C	YMR022W	Negative GI
YJL091C	YMR253C	Negative GI
YJL091C	YEL003W	Negative GI
YJL091C	YLR242C	Negative GI
YJL091C	YML013W	Negative GI
YJL091C	YEL043W	Negative GI
YJL091C	YJL134W	Negative GI
YJL091C	YJL062W	Negative GI
YOR070C	YPL051W	Negative GI
YOR070C	YHL031C	Negative GI
YOR070C	YBR164C	Negative GI
YOR070C	YJL004C	Negative GI
YOR070C	YNL041C	Negative GI
YOR070C	YNL051W	Negative GI
YOR070C	YML071C	Negative GI
YOR070C	YGL005C	Negative GI
YOR070C	YER083C	Negative GI
YOR070C	YJR073C	Negative GI
YOR070C	YGR060W	Negative GI
YOR070C	YGL020C	Negative GI
YOR070C	YEL042W	Negative GI
YOR070C	YOR216C	Negative GI
YOR070C	YMR123W	Negative GI
YOR070C	YJL117W	Negative GI
YOR070C	YGL225W	Negative GI
YOR070C	YJR118C	Negative GI
YOR070C	YMR307W	Negative GI
YOR070C	YDR137W	Negative GI
YOR070C	YLR039C	Negative GI
YOR070C	YEL031W	Negative GI
YOR070C	YMR272C	Negative GI
YOR070C	YCR044C	Negative GI
YOR070C	YJL024C	Negative GI
YOR070C	YHR004C	Negative GI
YOR070C	YKL119C	Negative GI
YOR070C	YNR051C	Negative GI
YOR070C	YBR288C	Negative GI
YOR070C	YCL001W	Negative GI
YOR070C	YOR198C	Negative GI
YOR070C	YLR242C	Negative GI
YOR070C	YLR268W	Negative GI
YOR070C	YJL002C	Negative GI
YOR070C	YNL181W	Negative GI
YOR070C	YPL195W	Negative GI
YOR070C	YDR320C	Negative GI
YOR070C	YGR261C	Negative GI
YOR070C	YOR002W	Negative GI
YOR070C	YGL054C	Negative GI
YOR070C	YNL044W	Negative GI
YOR070C	YGL167C	Negative GI
YOR070C	YNL238W	Negative GI
YOR070C	YJL123C	Negative GI
YOR070C	YKL212W	Negative GI
YOR070C	YFL025C	Negative GI
YOR070C	YGL084C	Negative GI
YOR070C	YAL026C	Negative GI
YOR070C	YML038C	Negative GI
YOR070C	YJL062W	Negative GI
YOR070C	YER005W	Negative GI
YFL031W	YBL082C	Negative GI
YFL031W	YKL073W	Negative GI
YFL031W	YOR002W	Negative GI
YFL031W	YOR085W	Negative GI
YFL031W	YMR264W	Negative GI
YFL031W	YML055W	Negative GI
YFL031W	YOR067C	Negative GI
YFL031W	YMR022W	Negative GI
YFL031W	YLR056W	Negative GI
YFL031W	YEL031W	Negative GI
YFL031W	YGR227W	Negative GI
YFL031W	YMR214W	Negative GI
YFL031W	YLR242C	Negative GI
YFL031W	YBR106W	Negative GI
YFL031W	YNL219C	Negative GI
YFL031W	YJR117W	Negative GI
YFL031W	YML013W	Negative GI
YFL031W	YNR030W	Negative GI
YFL031W	YPL227C	Negative GI
YFL031W	YOL013C	Negative GI
YFL031W	YBR171W	Negative GI
YFL031W	YOL031C	Negative GI
YFL031W	YJR073C	Negative GI
YFL031W	YLR207W	Negative GI
YFL031W	YIL090W	Negative GI
YFL031W	YGR157W	Negative GI
YFL031W	YJL062W	Negative GI
YFL031W	YCL001W	Negative GI
YFL031W	YLR268W	Negative GI
YFL031W	YGL054C	Negative GI
YFL031W	YML012W	Negative GI
YFL031W	YGL126W	Negative GI
YGR191W	YPL274W	Negative GI
YGR191W	YKL073W	Negative GI
YGR191W	YNL044W	Negative GI
YGR191W	YER122C	Negative GI
YMR161W	YBR283C	Negative GI
YMR161W	YJR073C	Negative GI
YMR161W	YDR108W	Negative GI
YMR161W	YMR200W	Negative GI
YMR161W	YIL090W	Negative GI
YMR161W	YBR171W	Negative GI
[truncated: 198,459+ more rows]

## Sheet: Table S2
Supplementary Table 2: Results of the simulations
seed algo	improve algo	Weighted (w) or unweighted (u)	noise level (sd for weighted and p for unweighted)	Jaccard
hierarchical	local	w	0	0.86
NodeAddition	global	w	0	1
DICER5	global	w	0	1
DICER	local	w	0	0.86
DICER5	local	w	0	0.86
NodeAddition	local	w	0	0.84
DICER	global	w	0	1
MBC-DICER	global	w	0	1
hierarchical	global	w	0	1
MBC-DICER	local	w	0	0.86
MBC-DICER	seeds	w	0	0.86
NodeAddition	seeds	w	0	0.0304589
hierarchical	seeds	w	0	0.0304589
DICER5	seeds	w	0	0.86
DICER	seeds	w	0	0.435455
hierarchical	local	w	0.4	0.790337
NodeAddition	global	w	0.4	1
DICER5	global	w	0.4	1
DICER	local	w	0.4	0.775806
DICER5	local	w	0.4	0.79
NodeAddition	local	w	0.4	0.79
DICER	global	w	0.4	0.970092
MBC-DICER	global	w	0.4	1
hierarchical	global	w	0.4	1
MBC-DICER	local	w	0.4	0.760713
MBC-DICER	seeds	w	0.4	0.701268
NodeAddition	seeds	w	0.4	0.0451716
hierarchical	seeds	w	0.4	0.0407247
DICER5	seeds	w	0.4	0.780805
DICER	seeds	w	0.4	0.228761
hierarchical	local	w	0.8	0.723762
NodeAddition	global	w	0.8	0.806584
DICER5	global	w	0.8	1
DICER	local	w	0.8	0.273465
DICER5	local	w	0.8	0.8
NodeAddition	local	w	0.8	0.83
DICER	global	w	0.8	0.259129
MBC-DICER	global	w	0.8	0.993934
hierarchical	global	w	0.8	0.697257
MBC-DICER	local	w	0.8	0.778936
MBC-DICER	seeds	w	0.8	0.516285
NodeAddition	seeds	w	0.8	0.075457
hierarchical	seeds	w	0.8	0.031402
DICER5	seeds	w	0.8	0.642597
DICER	seeds	w	0.8	0.0530886
hierarchical	local	w	1.2	0.556537
NodeAddition	global	w	1.2	0.22647
DICER5	global	w	1.2	0.328865
DICER	local	w	1.2	0.194818
DICER5	local	w	1.2	0.51903
NodeAddition	local	w	1.2	0.760367
DICER	global	w	1.2	0.121325
MBC-DICER	global	w	1.2	0.868188
hierarchical	global	w	1.2	0.15568
MBC-DICER	local	w	1.2	0.620486
MBC-DICER	seeds	w	1.2	0.344476
NodeAddition	seeds	w	1.2	0.089858
hierarchical	seeds	w	1.2	0.0175349
DICER5	seeds	w	1.2	0.237405
DICER	seeds	w	1.2	0.0509097
hierarchical	local	w	1.6	0.241731
NodeAddition	global	w	1.6	0.110845
DICER5	global	w	1.6	0.0903514
DICER	local	w	1.6	0.126868
DICER5	local	w	1.6	0.129723
NodeAddition	local	w	1.6	0.474638
DICER	global	w	1.6	0.0820117
MBC-DICER	global	w	1.6	0.554616
hierarchical	global	w	1.6	0.0716452
MBC-DICER	local	w	1.6	0.56612
MBC-DICER	seeds	w	1.6	0.302576
NodeAddition	seeds	w	1.6	0.073399
hierarchical	seeds	w	1.6	0.0142754
DICER5	seeds	w	1.6	0.0831708
DICER	seeds	w	1.6	0.0428791
hierarchical	local	w	2	0.0848742
NodeAddition	global	w	2	0.074687
DICER5	global	w	2	0.0672218
DICER	local	w	2	0.0833102
DICER5	local	w	2	0.0776011
NodeAddition	local	w	2	0.115606
DICER	global	w	2	0.0682398
MBC-DICER	global	w	2	0.111364
hierarchical	global	w	2	0.0584576
MBC-DICER	local	w	2	0.156339
MBC-DICER	seeds	w	2	0.0929314
NodeAddition	seeds	w	2	0.0535324
hierarchical	seeds	w	2	0.0147963
DICER5	seeds	w	2	0.0625233
DICER	seeds	w	2	0.0408608
hierarchical	local	u	0	0.79
NodeAddition	global	u	0	1
DICER5	global	u	0	1
DICER	local	u	0	0.84
DICER5	local	u	0	0.84
NodeAddition	local	u	0	0.82
DICER	global	u	0	1
MBC-DICER	global	u	0	1
hierarchical	global	u	0	1
MBC-DICER	local	u	0	0.79
MBC-DICER	seeds	u	0	0.79
NodeAddition	seeds	u	0	0.0302853
hierarchical	seeds	u	0	0.0302853
DICER5	seeds	u	0	0.84
DICER	seeds	u	0	0.421818
hierarchical	local	u	0.03	0.782449
NodeAddition	global	u	0.03	0.824389
DICER5	global	u	0.03	0.952621
DICER	local	u	0.03	0.553346
DICER5	local	u	0.03	0.76
NodeAddition	local	u	0.03	0.698611
DICER	global	u	0.03	0.556443
MBC-DICER	global	u	0.03	0.949991
hierarchical	global	u	0.03	0.583365
MBC-DICER	local	u	0.03	0.743965
MBC-DICER	seeds	u	0.03	0.612881
NodeAddition	seeds	u	0.03	0.0509833
hierarchical	seeds	u	0.03	0.0344444
DICER5	seeds	u	0.03	0.725965
DICER	seeds	u	0.03	0.0579447
hierarchical	local	u	0.06	0.753866
NodeAddition	global	u	0.06	0.56568
DICER5	global	u	0.06	0.789756
DICER	local	u	0.06	0.407088
DICER5	local	u	0.06	0.84
NodeAddition	local	u	0.06	0.787333
DICER	global	u	0.06	0.351447
MBC-DICER	global	u	0.06	0.82943
hierarchical	global	u	0.06	0.296092
MBC-DICER	local	u	0.06	0.794422
MBC-DICER	seeds	u	0.06	0.608349
NodeAddition	seeds	u	0.06	0.0613493
hierarchical	seeds	u	0.06	0.0328582
DICER5	seeds	u	0.06	0.733091
DICER	seeds	u	0.06	0.0654329
hierarchical	local	u	0.09	0.592573
NodeAddition	global	u	0.09	0.239998
DICER5	global	u	0.09	0.964182
DICER	local	u	0.09	0.314314
DICER5	local	u	0.09	0.88656
NodeAddition	local	u	0.09	0.709991
DICER	global	u	0.09	0.20566
MBC-DICER	global	u	0.09	0.971615
hierarchical	global	u	0.09	0.156948
MBC-DICER	local	u	0.09	0.818216
MBC-DICER	seeds	u	0.09	0.531046
NodeAddition	seeds	u	0.09	0.0626707
hierarchical	seeds	u	0.09	0.031409
DICER5	seeds	u	0.09	0.736046
DICER	seeds	u	0.09	0.0657588
hierarchical	local	u	0.12	0.367751
NodeAddition	global	u	0.12	0.137552
DICER5	global	u	0.12	0.985808
DICER	local	u	0.12	0.244652
DICER5	local	u	0.12	0.719654
NodeAddition	local	u	0.12	0.528674
DICER	global	u	0.12	0.149132
MBC-DICER	global	u	0.12	0.974835
hierarchical	global	u	0.12	0.0915893
MBC-DICER	local	u	0.12	0.673246
MBC-DICER	seeds	u	0.12	0.471483
NodeAddition	seeds	u	0.12	0.0716005
hierarchical	seeds	u	0.12	0.0282431
DICER5	seeds	u	0.12	0.568193
DICER	seeds	u	0.12	0.0606787
hierarchical	local	u	0.15	0.198695
NodeAddition	global	u	0.15	0.0780384
DICER5	global	u	0.15	0.952468
DICER	local	u	0.15	0.246421
DICER5	local	u	0.15	0.839469
NodeAddition	local	u	0.15	0.184107
DICER	global	u	0.15	0.139259
MBC-DICER	global	u	0.15	0.952265
hierarchical	global	u	0.15	0.0887998
MBC-DICER	local	u	0.15	0.68657
MBC-DICER	seeds	u	0.15	0.438861
NodeAddition	seeds	u	0.15	0.0526499
hierarchical	seeds	u	0.15	0.0288705
DICER5	seeds	u	0.15	0.614729
DICER	seeds	u	0.15	0.0617067
hierarchical	local	u	0.18	0.203748
NodeAddition	global	u	0.18	0.0756808
DICER5	global	u	0.18	0.504029
DICER	local	u	0.18	0.189957
DICER5	local	u	0.18	0.615457
NodeAddition	local	u	0.18	0.192384
DICER	global	u	0.18	0.124152
MBC-DICER	global	u	0.18	0.853048
hierarchical	global	u	0.18	0.0639292
MBC-DICER	local	u	0.18	0.626109
MBC-DICER	seeds	u	0.18	0.381467
NodeAddition	seeds	u	0.18	0.0600737
hierarchical	seeds	u	0.18	0.0275135
DICER5	seeds	u	0.18	0.39827
DICER	seeds	u	0.18	0.0544512
hierarchical	local	u	0.21	0.0966404
NodeAddition	global	u	0.21	0.0799011
DICER5	global	u	0.21	0.202379
DICER	local	u	0.21	0.160347
DICER5	local	u	0.21	0.297492
NodeAddition	local	u	0.21	0.126634
DICER	global	u	0.21	0.118437
MBC-DICER	global	u	0.21	0.77923
hierarchical	global	u	0.21	0.0550352
MBC-DICER	local	u	0.21	0.552252
MBC-DICER	seeds	u	0.21	0.348573
NodeAddition	seeds	u	0.21	0.0649119
hierarchical	seeds	u	0.21	0.0276027
DICER5	seeds	u	0.21	0.165382
DICER	seeds	u	0.21	0.0495277
hierarchical	local	u	0.24	0.0914893
NodeAddition	global	u	0.24	0.0658786
DICER5	global	u	0.24	0.108431
DICER	local	u	0.24	0.113816
DICER5	local	u	0.24	0.142797
NodeAddition	local	u	0.24	0
DICER	global	u	0.24	0.0940982
MBC-DICER	global	u	0.24	0.560215
hierarchical	global	u	0.24	0.0545501
MBC-DICER	local	u	0.24	0.452819
MBC-DICER	seeds	u	0.24	0.291663
NodeAddition	seeds	u	0.24	0.0532111
hierarchical	seeds	u	0.24	0.0274323
DICER5	seeds	u	0.24	0.0962981
DICER	seeds	u	0.24	0.0441007

## Sheet: Table S4
Supplementary Table 4: ModMap solution on the yeast PPI and negative GI networks
YPL235W	module_0
YDR334W	module_0
YDR485C	module_0
YBR231C	module_0
YLR085C	module_0
YAL011W	module_0
YOL012C	module_0
YDR190C	module_0
YLR385C	module_0
YNL107W	module_0
YLR399C	module_0
YML041C	module_0
YJL081C	module_0
YFL039C	module_0
YDR510W	module_0
YLR200W	module_1
YEL003W	module_1
YNL153C	module_1
YJL179W	module_1
YGR078C	module_1
YML094W	module_1
YFR010W	module_2
YOR259C	module_2
YFR052W	module_2
YGR135W	module_2
YLR421C	module_2
YDR394W	module_2
YHR200W	module_2
YBR080C	module_2
YGL048C	module_2
YDL007W	module_2
YER021W	module_2
YPR108W	module_2
YBR272C	module_2
YIL075C	module_2
YGR232W	module_2
YDL097C	module_2
YEL037C	module_2
YGL004C	module_2
YFR004W	module_2
YDR363W-A	module_2
YER012W	module_3
YGR135W	module_3
YOR157C	module_3
YBR173C	module_3
YGL122C	module_3
YHR200W	module_3
YOL038W	module_3
YPR103W	module_3
YFR050C	module_3
YMR314W	module_3
YDL147W	module_3
YJL001W	module_3
YDL188C	module_3
YLL039C	module_3
YOR261C	module_3
YGR253C	module_3
YFL007W	module_3
YPL144W	module_3
YGL011C	module_3
YOR362C	module_3
YHL030W	module_3
YML092C	module_3
YDR130C	module_4
YBR211C	module_4
YLR381W	module_4
YGL060W	module_4
YDR318W	module_4
YOL054W	module_4
YPR046W	module_4
YPL233W	module_4
YBR107C	module_4
YLR315W	module_4
YKL049C	module_4
YJR135C	module_4
YPL018W	module_4
YAL034W-A	module_4
YDR383C	module_4
YDR254W	module_4
YNL251C	module_5
YGR195W	module_5
YOL021C	module_5
YHR069C	module_5
YNR024W	module_5
YOR076C	module_5
YNL232W	module_5
YHR081W	module_5
YOR001W	module_5
YDL111C	module_5
YLR187W	module_6
YIL101C	module_6
YNL068C	module_6
YNL197C	module_6
YPR120C	module_6
YBR160W	module_6
YHR135C	module_7
YDR466W	module_7
YER139C	module_7
YFR014C	module_7
YCL029C	module_7
YDR382W	module_8
YDL060W	module_8
YGL135W	module_8
YIL069C	module_8
YFR031C-A	module_8
YLR448W	module_8
YCR031C	module_8
YJL177W	module_8
YGL031C	module_8
YNL207W	module_8
YDR025W	module_8
YBL072C	module_8
YDR447C	module_8
YJR145C	module_8
YOR204W	module_8
YGR085C	module_8
YDL083C	module_8
YIL018W	module_8
YML063W	module_8
YMR194W	module_8
YDR515W	module_8
YER151C	module_8
YDL136W	module_8
YBR048W	module_8
YDL082W	module_8
YDR471W	module_8
YNL255C	module_8
YPL220W	module_8
YML073C	module_8
YHR203C	module_8
YLR441C	module_8
YPL198W	module_8
YIR010W	module_8
YBR247C	module_8
YNL096C	module_8
YHL033C	module_8
YPL090C	module_8
YER074W	module_8
YGR034W	module_8
YBR031W	module_8
YLR287C-A	module_8
YLL045C	module_8
YCL037C	module_8
YBR181C	module_8
YHL001W	module_8
YNR051C	module_8
YIL133C	module_8
YBL027W	module_8
YGL147C	module_8
YDR108W	module_9
YGR166W	module_9
YOR115C	module_9
YKR068C	module_9
YOL018C	module_9
YEL022W	module_9
YML077W	module_9
YDR472W	module_9
YDL061C	module_10
YGR056W	module_10
YGR275W	module_10
YKR008W	module_10
YLR321C	module_10
YCR052W	module_10
YCR020W-B	module_10
YNR052C	module_11
YDL165W	module_11
YGR134W	module_11
YDR252W	module_11
YPL037C	module_11
YIL038C	module_11
YAL021C	module_11
YER068W	module_11
YNL288W	module_11
YDR331W	module_12
YGR289C	module_12
YGR284C	module_12
YPR028W	module_12
YLR018C	module_12
YOR047C	module_13
YDR477W	module_13
YDL070W	module_13
YAR014C	module_13
YGR092W	module_13
YJL203W	module_14
YNL147W	module_14
YLR438C-A	module_14
YOR308C	module_14
YPR178W	module_14
YBR152W	module_14
YBR055C	module_14
YMR213W	module_14
YDR378C	module_14
YER172C	module_14
YDL098C	module_14
YMR240C	module_14
YDL043C	module_14
YGR074W	module_14
YLL036C	module_14
YKL173W	module_14
YER112W	module_14
YDL030W	module_14
YHR165C	module_14
YGR091W	module_14
YJL124C	module_14
YPL213W	module_14
YCR077C	module_14
YBR119W	module_14
YPL178W	module_14
YLR275W	module_14
YDR482C	module_14
YBR010W	module_15
YNL030W	module_15
YDR127W	module_15
YLL040C	module_15
YDL055C	module_15
YKL104C	module_15
YLR180W	module_15
YOR133W	module_15
YKL029C	module_15
YBR009C	module_15
YGR252W	module_15
YDL156W	module_15
YNL031C	module_15
YFR009W	module_15
YDL164C	module_16
YHR191C	module_16
YBR088C	module_16
YOR217W	module_16
YER173W	module_16
YBR087W	module_16
YMR078C	module_16
YNL290W	module_16
YOL094C	module_16
YOR144C	module_16
YNL154C	module_17
YDL201W	module_17
YHR082C	module_17
YDR134C	module_17
YMR111C	module_17
YDL013W	module_17
YDR087C	module_18
YLR002C	module_18
YNL061W	module_18
YDR496C	module_18
YNL110C	module_18
YPL211W	module_18
YLR449W	module_18
YFR001W	module_18
YPL043W	module_18
YKL021C	module_18
YHR088W	module_18
YDL031W	module_18
YLR276C	module_18
YPL093W	module_18
YBR142W	module_18
YDR060W	module_18
YER006W	module_18
YPR016C	module_18
YOL077C	module_18
YHR066W	module_18
YNL002C	module_18
YKL009W	module_18
YFL002C	module_18
YHR197W	module_18
YGR200C	module_19
YPL101W	module_19
YDL140C	module_19
YKL110C	module_19
YMR312W	module_19
YPL086C	module_19
YLR384C	module_19
YMR236W	module_19
YHR187W	module_19
YOL044W	module_20
YOL147C	module_20
YGL153W	module_20
YDR265W	module_20
YGR133W	module_20
YDR244W	module_20
YLR191W	module_20
YMR026C	module_20
YGR077C	module_20
YKL197C	module_20
YNL329C	module_20
YJL210W	module_20
YLR423C	module_21
YGL005C	module_21
YER157W	module_21
YJL036W	module_21
YGR120C	module_21
YNL051W	module_21
YNL041C	module_21
YGL223C	module_21
YPR105C	module_21
YML071C	module_21
YDR486C	module_22
YLR314C	module_22
YPL174C	module_22
YNL086W	module_22
YKR054C	module_22
YIL159W	module_22
YMR117C	module_22
YOR324C	module_22
YNL084C	module_22
YKL079W	module_22
YGL086W	module_22
YPL216W	module_22
YPL264C	module_23
YMR215W	module_23
YGL200C	module_23
YPL076W	module_23
YIL016W	module_23
YCR034W	module_23
YGR060W	module_23
YKL065C	module_23
YJL196C	module_23
YBR106W	module_23
YHR140W	module_23
YDL206W	module_23
YLR372W	module_23
YDR297W	module_23
YBR159W	module_23
YDL212W	module_23
YBR036C	module_23
YBR290W	module_23
YBR110W	module_23
YBR183W	module_23
YNL101W	module_23
YLL028W	module_23
YJL117W	module_23
YHR133C	module_23
YML048W	module_23
YDL015C	module_23
YER020W	module_24
YER145C	module_24
YML072C	module_24
YML016C	module_24
YGR138C	module_24
YLR332W	module_24
YIL105C	module_24
YBR052C	module_24
YHR094C	module_24
YOR273C	module_24
YGL077C	module_24
YPL221W	module_24
YPL058C	module_24
YCR021C	module_24
YDR032C	module_24
YDL222C	module_24
YLL043W	module_24
YKL051W	module_24
YNL219C	module_25
YGL225W	module_25
YML055W	module_25
YIR033W	module_25
YAR027W	module_25
YPL094C	module_25
YAL005C	module_25
YOR270C	module_26
YMR054W	module_26
YDL185W	module_26
YKL080W	module_26
YEL051W	module_26
YPR036W	module_26
YGR281W	module_26
YLR447C	module_26
YBR127C	module_26
YPR173C	module_27
YKL041W	module_27
YKL179C	module_27
YKR035W-A	module_27
YLR181C	module_27
YKL002W	module_27
YNL299W	module_28
YIL079C	module_28
YOL115W	module_28
YMR229C	module_28
YJL050W	module_28
YEL024W	module_29
YBL045C	module_29
YPL098C	module_29
YKL195W	module_29
YJL166W	module_29
YGL191W	module_29
YGR033C	module_29
YKR016W	module_29
YNR017W	module_29
YNR034W	module_30
YDR099W	module_30
YER133W	module_30
YER177W	module_30
YDR028C	module_30
YER027C	module_30
YLR028C	module_30
YDL229W	module_30
YCR009C	module_31
YAL027W	module_31
YCR008W	module_31
YLR429W	module_31
YDR388W	module_31
YNL106C	module_31
YPR171W	module_31
YPR161C	module_31
YAL038W	module_32
YLR418C	module_32
YOL145C	module_32
YOR040W	module_32
YBR279W	module_32
YOR123C	module_32
YHR030C	module_32
YBR264C	module_33
YNL044W	module_33
YOR089C	module_33
YLR262C	module_33
YLR039C	module_33
YDR137W	module_33
YMR135C	module_34
YDL176W	module_34
YDR255C	module_34
YIL017C	module_34
YCL039W	module_34
YBL049W	module_34
YIL097W	module_34
YGL227W	module_34
YLR410W	module_35
YPL031C	module_35
YDL179W	module_35
YKR048C	module_35
YGL180W	module_35
YOL070C	module_35
YCL011C	module_36
YNL139C	module_36
YHR167W	module_36
YEL060C	module_36
YDL084W	module_36
YNL253W	module_36
YNL004W	module_36
YKL214C	module_36
YDR138W	module_36
YBL023C	module_37
YIL150C	module_37
YPR135W	module_37
YLR103C	module_37
YDR013W	module_37
YBL035C	module_37
YNL102W	module_37
YOR316C	module_38
YJL178C	module_38
YGL006W	module_38
YLL048C	module_38
YBL102W	module_38
YDR100W	module_38
YML018C	module_38
YBR207W	module_38
YNL081C	module_39
YPR125W	module_39
YKL167C	module_39
YOL027C	module_39
YDR116C	module_39
YJL098W	module_40
YGR052W	module_40
YGL229C	module_40
YPL180W	module_40
YNL076W	module_40
YKL203C	module_40
YNL006W	module_40
YJR066W	module_40
YGL233W	module_41
YBR200W	module_41
YJL085W	module_41
YER008C	module_41
YLR229C	module_41
YLR166C	module_41
YJL154C	module_42
YOR069W	module_42
YGL166W	module_42
YHR012W	module_42
YBL017C	module_42
YJL053W	module_42
YOR085W	module_43
YOR103C	module_43
YML019W	module_43
YER087C-B	module_43
YMR149W	module_43
YGL226C-A	module_43
YEL002C	module_43
YER019C-A	module_43
YGL022W	module_43
YJL002C	module_43
YBR126C	module_44
YML100W	module_44
YCL040W	module_44
YMR261C	module_44
YDR074W	module_44
YDR470C	module_45
YNL121C	module_45
YNL131W	module_45
YIL136W	module_45
YNL055C	module_45
YBR230C	module_45
YER164W	module_46
YKL160W	module_46
YGL244W	module_46
YOR039W	module_46
YGL019W	module_46
YGR270W	module_46
YIL035C	module_46
YDR346C	module_46
YOR061W	module_46
YNL330C	module_47
YPR023C	module_47
YBR095C	module_47
YPL181W	module_47
YOL004W	module_47
YDL076C	module_47
YMR263W	module_47
YIL084C	module_47
YNL097C	module_47
YMR075W	module_47
YAL013W	module_47
YPL139C	module_47
YKL185W	module_47
YDR207C	module_47
YOR174W	module_48
YML007W	module_48
YBR193C	module_48
YOL051W	module_48
YNR010W	module_48
YPR070W	module_48
YPL042C	module_48
YBL093C	module_48
YDL005C	module_48
YDR443C	module_48
YMR112C	module_48
YGL151W	module_48
YGL025C	module_48
YCR081W	module_48
YPL129W	module_48
YOL135C	module_48
YGL127C	module_48
YNL236W	module_48
YER022W	module_48
YHR041C	module_48
YKL074C	module_49
YHR086W	module_49
YGL049C	module_49
YDL087C	module_49
YER165W	module_49
YGR013W	module_49
YDR381W	module_49
YGR162W	module_49
YDR432W	module_49
YDR240C	module_49
YDR235W	module_49
YGL173C	module_49
YLR298C	module_49
YMR125W	module_49
YLR116W	module_49
YDR322C-A	module_50
YPL078C	module_50
YML081C-A	module_50
YBL099W	module_50
YPR020W	module_50
YHR108W	module_51
YGR167W	module_51
YLR170C	module_51
YFL034W	module_51
YGL206C	module_51
YKL135C	module_51
YJR125C	module_51
YDR153C	module_51
YHL023C	module_52
YEL062W	module_52
YDR128W	module_52
YGL100W	module_52
YLR096W	module_52
YBL104C	module_52
YNL307C	module_52
YMR128W	module_53
YJL069C	module_53
YCL059C	module_53
YOR078W	module_53
YDR324C	module_53
YBL003C	module_53
YDL014W	module_53
YMR290C	module_53
YLR197W	module_53
YHR196W	module_53
YKR060W	module_53
YPR144C	module_53
YJR002W	module_53
YOR310C	module_53
YLR409C	module_53
YPL217C	module_53
YJL010C	module_53
YMR116C	module_53
YGR090W	module_53
YNR049C	module_54
YDR468C	module_54
YPL232W	module_54
YDR164C	module_54
YAL030W	module_54
YOR327C	module_54
YGR009C	module_54
YER143W	module_54
YGR142W	module_54
YAL028W	module_55
YJL034W	module_55
YOR254C	module_55
YBR171W	module_55
YDL072C	module_55
YLR378C	module_55
YPL138C	module_56
YKL018W	module_56
YBR258C	module_56
YDR469W	module_56
YAR003W	module_56
YBR175W	module_56
YHR119W	module_56
YLR015W	module_56
YOR189W	module_57
YOR141C	module_57
YNL215W	module_57
YER092W	module_57
YGL150C	module_57
YLR052W	module_57
YDL002C	module_57
YFL013C	module_57
YBR135W	module_58
YGR109C	module_58
YPL256C	module_58
YLR079W	module_58
YPL014W	module_58
YGL001C	module_59
YGL012W	module_59
YMR202W	module_59
YML008C	module_59
YGR175C	module_59
YNL280C	module_59
YGL211W	module_60
YNL119W	module_60
YIL008W	module_60
YHR111W	module_60
YOR251C	module_60
YDR403W	module_61
YGL066W	module_61
YDR176W	module_61
YML114C	module_61
YDR448W	module_61
YGL112C	module_61
YLR055C	module_61
YMR005W	module_61
YMR227C	module_61
YBR198C	module_61
YPL047W	module_61
YDR145W	module_61
YML098W	module_61
YGR274C	module_61
YCL010C	module_61
YBR111W-A	module_61
YPL254W	module_61
YDR392W	module_61
YML056C	module_62
YER142C	module_62
YLR432W	module_62
YHR216W	module_62
YLR427W	module_62
YDL192W	module_63
YLR268W	module_63
YNL287W	module_63
YFL048C	module_63
YIL076W	module_63
YER122C	module_63
YML067C	module_63
YPL246C	module_63
YBL007C	module_63
YDL145C	module_63
YGL137W	module_63
YFR051C	module_63
YDR245W	module_64
YKL101W	module_64
YBR169C	module_64
YOR007C	module_64
YNL064C	module_64
YLL024C	module_64
YFR037C	module_65
YDR174W	module_65
YLR357W	module_65
YKR001C	module_65
YLR176C	module_65
YBR245C	module_65
YBR089C-A	module_65
YBR049C	module_65
YFR013W	module_65
YAR007C	module_65
YDR052C	module_66
YDL017W	module_66
YLL004W	module_66
YBR060C	module_66
YPL008W	module_66
YGL194C	module_67
YCR033W	module_67
YOL068C	module_67
YBR103W	module_67
YKR029C	module_67
YMR273C	module_67
YIL112W	module_67
YER045C	module_67
YDR155C	module_67
YLR337C	module_68
YNR035C	module_68
YIL062C	module_68
YLR370C	module_68
YDL029W	module_68
YGL213C	module_69
YPR189W	module_69
YCR016W	module_69
YLR398C	module_69
YKL023W	module_69
YGR278W	module_70
YLR424W	module_70
YKR086W	module_70
YDL209C	module_70
YPR101W	module_70
YKL095W	module_70
YDR416W	module_70
YJR050W	module_70
YER013W	module_70
YKR022C	module_70
YGR129W	module_70
YBR188C	module_70
YDR062W	module_71
YGR038W	module_71
YBR058C-A	module_71
YMR296C	module_71
YLR350W	module_71
YEL018W	module_72
YDR359C	module_72
YNL136W	module_72
YOR244W	module_72
YHR090C	module_72
YGR208W	module_72
YGL124C	module_73
YBR131W	module_73
YPL195W	module_73
YMR231W	module_73
YOR106W	module_73
YPL045W	module_73
YML001W	module_73
YLR396C	module_73
YAL002W	module_73
YKR014C	module_73
YDR080W	module_73
YDR495C	module_73
YLR148W	module_73
YDL077C	module_73
YPR093C	module_74
YOL086C	module_74
YCR012W	module_74
YHR174W	module_74
YGL155W	module_74
YLR044C	module_74
YKL060C	module_74
YBR194W	module_74
YBR289W	module_75
YMR033W	module_75
YNL206C	module_75
YHL025W	module_75
YFL049W	module_75
YOR290C	module_75
YJL176C	module_75
YOR038C	module_75
YBL008W	module_75
YDR156W	module_76
YNL248C	module_76
YOL006C	module_76
YOR341W	module_76
YJL148W	module_76
YOR340C	module_76
YOL009C	module_77
YGL219C	module_77
YAL010C	module_77
YHR083W	module_77
YAL048C	module_77
YLL006W	module_77
YNL070W	module_77
YGR193C	module_78
YBR221C	module_78
YCR079W	module_78
YNL071W	module_78
YER178W	module_78
YDR430C	module_78
YNL127W	module_79
YLR238W	module_79
YMR029C	module_79
YKR055W	module_79
YFR008W	module_79
YMR052W	module_79
YDR200C	module_79
YIL125W	module_80
YFL018C	module_80
YFR049W	module_80
YDR148C	module_80
YKR063C	module_80
YDR122W	module_81
YGR238C	module_81
YER167W	module_81
YJL187C	module_81
YHR158C	module_81
YDL078C	module_82
YDR045C	module_82
YNR003C	module_82
YOR116C	module_82
YNL151C	module_82
YJL011C	module_82
YPR110C	module_82
YOR207C	module_82
YKL144C	module_82
YNL113W	module_82
YDL150W	module_82
YGR258C	module_83
YDR311W	module_83
YER171W	module_83
YDR343C	module_83
YLR005W	module_83
YIL021W	module_84
YGR186W	module_84
YOR151C	module_84
YGR063C	module_84
YPR187W	module_84
YPL203W	module_84
YDR404C	module_84
YGR005C	module_84
YJL140W	module_84
YDL115C	module_84
YPL226W	module_85
YLR249W	module_85
YPL048W	module_85
YKL081W	module_85
YBR065C	module_85
YPR080W	module_85
YAL003W	module_85
YLR006C	module_86
YJL128C	module_86
YNR031C	module_86
YCR073C	module_86
YMR022W	module_86
YBL018C	module_87
YDR478W	module_87
YBR257W	module_87
YNL282W	module_87
YNL221C	module_87
YBR167C	module_87
YLR145W	module_87
YPL169C	module_88
YIL115C	module_88
YDR101C	module_88
YIR026C	module_88
YJL122W	module_88
YHR170W	module_88
YGL035C	module_89
YDR162C	module_89
YGL190C	module_89
YML109W	module_89
YBL085W	module_89
YLR455W	module_90
YPR031W	module_90
YOR064C	module_90
YJR082C	module_90
YBL052C	module_90
YLR115W	module_91
YAL043C	module_91
YKL059C	module_91
YDR195W	module_91
YOR179C	module_91
YNL222W	module_91
YGR156W	module_91
YGR229C	module_92
YAL026C	module_92
YGL203C	module_92
YOR104W	module_92
YDR264C	module_92
YPL065W	module_93
YCL008C	module_93
YLR119W	module_93
YMR077C	module_93
YJR102C	module_93
YLR417W	module_93
YMR129W	module_94
YFR002W	module_94
YER105C	module_94
YDL116W	module_94
YKL068W	module_94
YBL079W	module_94
YKL057C	module_94
YML103C	module_94
YMR047C	module_94
YGR119C	module_94
YMR153W	module_94
YGL172W	module_94
YER107C	module_94
YKR082W	module_94
YDR192C	module_94
YDL088C	module_94
YDR057W	module_95
YBR201W	module_95
YGR048W	module_95
YDL126C	module_95
YDR411C	module_95
YML029W	module_95
YML013W	module_95
YLR207W	module_95
YOR249C	module_96
YDR260C	module_96
YIR025W	module_96
YDR451C	module_96
YGL240W	module_96
YNR009W	module_96
YDR113C	module_96
YLR102C	module_96
YDL008W	module_96
YBL084C	module_96
YFR036W	module_96
YHR166C	module_96
YBR177C	module_97
YDL052C	module_97
YBR041W	module_97
YKL094W	module_97
YIL124W	module_97
YLL012W	module_97
YOR213C	module_98
YJL115W	module_98
YDR181C	module_98
YBR263W	module_98
YMR127C	module_98
YKR027W	module_99
YNL045W	module_99
YOR299W	module_99
YMR237W	module_99
YJL099W	module_99
YLR330W	module_99
YHR025W	module_100
YJL112W	module_100
YLL001W	module_100
YKR036C	module_100
YIL065C	module_100

## Sheet: Table S5
Supplementary Table 5: Enrichment analysis of the ModMap solution on the yeast PPI and negative GIs networks
module	Category	p-value	Raw Pvalue	Gene IDs
module_0	Swr1 complex - GO:0000812	0.001	1.08e-35	[YPL235W, YLR085C, YDR190C, YBR231C, YDR334W, YML041C, YJL081C, YAL011W, YDR485C, YFL039C, YLR385C, YLR399C, YNL107W]
module_0	nuclear chromatin - GO:0000790	0.001	9.75e-22	[YPL235W, YLR085C, YOL012C, YDR190C, YBR231C, YDR334W, YML041C, YJL081C, YAL011W, YDR485C, YFL039C, YLR385C, YLR399C, YNL107W]
module_0	nuclear chromosome - GO:0000228	0.001	8.82e-20	[YBR231C, YDR334W, YDR510W, YFL039C, YDR485C, YLR385C, YNL107W, YPL235W, YLR085C, YOL012C, YDR190C, YJL081C, YML041C, YAL011W, YLR399C]
module_0	nucleosome organization - GO:0034728	0.001	3.76e-16	[YPL235W, YLR085C, YOL012C, YDR190C, YBR231C, YDR334W, YML041C, YAL011W, YDR485C, YNL107W]
module_0	chromatin binding - GO:0003682	0.0290001	1.87e-06	[YLR085C, YOL012C, YML041C, YJL081C, YLR399C]
module_1	prefoldin complex - GO:0016272	0.001	1.28e-18	[YNL153C, YGR078C, YEL003W, YML094W, YLR200W, YJL179W]
module_2	proteasome complex - GO:0000502	0.001	8.29e-39	[YER021W, YFR010W, YPR108W, YDL097C, YDL007W, YOR259C, YGL004C, YLR421C, YFR052W, YGR232W, YHR200W, YDR363W-A, YIL075C, YDR394W, YGL048C, YFR004W, YGR135W, YBR272C, YEL037C]
module_2	proteasome accessory complex - GO:0022624	0.001	1.3e-37	[YER021W, YFR010W, YPR108W, YDL097C, YDL007W, YOR259C, YLR421C, YFR052W, YGR232W, YHR200W, YDR363W-A, YIL075C, YDR394W, YFR004W, YGL048C, YBR272C]
module_2	proteasome assembly - GO:0043248	0.001	7.5e-21	[YOR259C, YGL004C, YGR232W, YDR363W-A, YIL075C, YDR394W, YGL048C, YBR272C, YGR135W, YDL097C, YDL007W]
module_2	proteasome regulatory particle assembly - GO:0070682	0.001	8.98e-16	[YOR259C, YGL004C, YGR232W, YDR394W, YGL048C, YBR272C, YDL007W]
module_2	cellular catabolic process - GO:0044248	0.001	2.29e-12	[YER021W, YFR010W, YPR108W, YDL097C, YDL007W, YOR259C, YGL004C, YLR421C, YFR052W, YHR200W, YDR363W-A, YIL075C, YDR394W, YBR080C, YGL048C, YFR004W, YGR135W, YEL037C]
module_3	proteasome complex - GO:0000502	0.001	4.7e-34	[YDL147W, YJL001W, YHL030W, YML092C, YOL038W, YER012W, YOR362C, YFR050C, YOR157C, YGR253C, YPR103W, YBR173C, YFL007W, YHR200W, YMR314W, YOR261C, YGR135W, YGL011C]
module_3	proteasome core complex - GO:0005839	0.001	5.11e-32	[YPR103W, YJL001W, YFL007W, YML092C, YMR314W, YER012W, YOL038W, YOR362C, YGR135W, YFR050C, YGR253C, YOR157C, YGL011C]
module_3	cytosolic proteasome complex - GO:0031597	0.001	3.64e-29	[YDL147W, YJL001W, YML092C, YOL038W, YER012W, YOR362C, YFR050C, YOR157C, YGR253C, YPR103W, YMR314W, YOR261C, YGR135W, YGL011C]
module_3	proteasome assembly - GO:0043248	0.001	2.48e-11	[YPL144W, YPR103W, YBR173C, YHL030W, YFL007W, YGR135W, YFR050C]
module_4	chromosome, centromeric region - GO:0000775	0.001	3.21e-31	[YDR130C, YPR046W, YBR107C, YAL034W-A, YKL049C, YPL018W, YDR318W, YJR135C, YOL054W, YGL060W, YLR381W, YLR315W, YPL233W, YBR211C, YDR254W, YDR383C]
module_4	condensed chromosome kinetochore - GO:0000777	0.001	8.78e-31	[YDR130C, YPR046W, YBR107C, YAL034W-A, YKL049C, YPL018W, YDR318W, YJR135C, YGL060W, YLR381W, YLR315W, YPL233W, YBR211C, YDR254W, YDR383C]
module_4	establishment of sister chromatid cohesion - GO:0034085	0.001	1.21e-15	[YPR046W, YBR107C, YLR381W, YPL018W, YDR318W, YJR135C, YDR254W]
module_4	mitotic sister chromatid segregation - GO:0000070	0.001	8.32e-14	[YDR130C, YPR046W, YBR107C, YLR381W, YKL049C, YPL018W, YDR318W, YJR135C, YDR254W]
module_4	M phase of meiotic cell cycle - GO:0051327	0.001	5.73e-11	[YPR046W, YLR315W, YBR107C, YLR381W, YPL018W, YDR318W, YJR135C, YBR211C, YDR254W, YDR383C]
module_5	ncRNA catabolic process - GO:0034661	0.001	6.89e-25	[YDL111C, YOR076C, YNL251C, YNR024W, YHR069C, YOR001W, YHR081W, YNL232W, YOL021C, YGR195W]
module_5	exosome (RNase complex) - GO:0000178	0.001	1.06e-23	[YDL111C, YOR076C, YNR024W, YHR069C, YOR001W, YHR081W, YNL232W, YOL021C, YGR195W]
module_5	exonucleolytic trimming to generate mature 3'-end of 5.8S rRNA from tricistronic rRNA transcript (SSU-rRNA, 5.8S rRNA, LSU-rRNA) - GO:0000467	0.001	4.82e-21	[YDL111C, YNR024W, YHR069C, YOR001W, YHR081W, YNL232W, YOL021C, YGR195W]
module_5	snoRNA 3'-end processing - GO:0031126	0.001	3.68e-18	[YDL111C, YNL251C, YHR069C, YOR001W, YHR081W, YNL232W, YOL021C, YGR195W]
module_5	exonucleolytic nuclear-transcribed mRNA catabolic process involved in deadenylation-dependent decay - GO:0043928	0.001	3.52e-14	[YDL111C, YOR076C, YHR069C, YNL232W, YOL021C, YGR195W]
module_5	RNA binding - GO:0003723	0.002	7.42e-10	[YDL111C, YNL251C, YNR024W, YHR069C, YOR001W, YHR081W, YNL232W, YOL021C, YGR195W]
module_8	cytoplasmic translation - GO:0002181	0.001	4.8e-58	[YDR447C, YPL220W, YNL096C, YGL031C, YLR441C, YCL037C, YML063W, YBL072C, YLL045C, YDL083C, YIL069C, YGL147C, YBR181C, YBL027W, YML073C, YDL082W, YJR145C, YJL177W, YHL001W, YHR203C, YGR034W, YGR085C, YLR287C-A, YDL136W, YPL198W, YDR471W, YCR031C, YER074W, YHL033C, YDR382W, YBR048W, YBR031W, YPL090C, YDR025W, YFR031C-A, YMR194W, YGL135W, YIL018W, YLR448W, YIL133C]
module_8	structural constituent of ribosome - GO:0003735	0.001	4.02e-57	[YDR447C, YPL220W, YNL096C, YGL031C, YLR441C, YML063W, YBL072C, YLL045C, YDL083C, YIL069C, YGL147C, YBR181C, YBL027W, YML073C, YDL082W, YJR145C, YJL177W, YHL001W, YHR203C, YGR034W, YGR085C, YLR287C-A, YDL136W, YPL198W, YDR471W, YCR031C, YER074W, YHL033C, YDR382W, YBR048W, YBR031W, YPL090C, YDR025W, YFR031C-A, YMR194W, YGL135W, YIL018W, YLR448W, YIL133C]
module_8	cytosolic ribosome - GO:0022626	0.001	1.11e-55	[YDR447C, YPL220W, YNL096C, YGL031C, YLR441C, YML063W, YBL072C, YLL045C, YDL083C, YIL069C, YGL147C, YBR181C, YBL027W, YML073C, YDL082W, YJR145C, YJL177W, YHL001W, YHR203C, YGR034W, YGR085C, YLR287C-A, YDL136W, YPL198W, YDR471W, YCR031C, YER074W, YHL033C, YDR382W, YBR048W, YBR031W, YPL090C, YDR025W, YFR031C-A, YMR194W, YGL135W, YIL018W, YLR448W, YIL133C]
module_8	ribonucleoprotein complex - GO:0030529	0.001	9.54e-40	[YDR447C, YPL220W, YNL096C, YGL031C, YLR441C, YCL037C, YML063W, YBL072C, YLL045C, YDL083C, YIL069C, YGL147C, YDL060W, YBR181C, YBL027W, YML073C, YDL082W, YJR145C, YJL177W, YHL001W, YHR203C, YGR034W, YGR085C, YNL255C, YLR287C-A, YDL136W, YPL198W, YDR471W, YBR247C, YCR031C, YER074W, YHL033C, YDR382W, YBR048W, YBR031W, YPL090C, YDR025W, YFR031C-A, YMR194W, YGL135W, YIL018W, YDR515W, YLR448W, YIL133C]
module_8	cytosolic large ribosomal subunit - GO:0022625	0.001	7.68e-33	[YJL177W, YHL001W, YPL220W, YGL031C, YGR034W, YGR085C, YDL136W, YLL045C, YPL198W, YDR471W, YGL147C, YHL033C, YDR382W, YBL027W, YBR031W, YML073C, YFR031C-A, YGL135W, YMR194W, YDL082W, YIL018W, YLR448W, YIL133C]
module_8	ribosome biogenesis - GO:0042254	0.001	8.03e-17	[YDR447C, YNL096C, YLR441C, YGR085C, YML063W, YBL072C, YDL136W, YLL045C, YDL083C, YBR247C, YIL069C, YDL060W, YCR031C, YER074W, YNL207W, YBR181C, YHL033C, YBR048W, YML073C, YPL090C, YDR025W, YLR448W]
module_8	ribosomal small subunit biogenesis - GO:0042274	0.001	4.76e-16	[YDR447C, YNL096C, YLR441C, YML063W, YBL072C, YDL083C, YBR247C, YCR031C, YIL069C, YNL207W, YER074W, YBR181C, YBR048W, YPL090C, YDR025W]
module_8	90S preribosome - GO:0030686	0.001	1.09e-13	[YNL096C, YBR048W, YHR203C, YPL090C, YLR441C, YDR025W, YML063W, YBL072C, YJR145C, YBR247C, YCR031C, YDL060W]
module_8	preribosome - GO:0030684	0.001	4.15e-13	[YNL096C, YHR203C, YLR441C, YML063W, YBL072C, YDL136W, YDL060W, YCR031C, YBR247C, YBR181C, YBR048W, YPL090C, YDR025W, YJR145C]
module_8	RNA binding - GO:0003723	0.002	5.57e-09	[YHL001W, YGL031C, YGR034W, YCL037C, YGR085C, YNL255C, YBR247C, YGL147C, YOR204W, YCR031C, YBR031W, YML073C, YER151C, YMR194W, YDR515W, YLR448W, YIL133C, YNR051C]
module_9	TRAPP complex - GO:0030008	0.001	3.59e-17	[YDR472W, YDR108W, YOR115C, YML077W, YGR166W, YKR068C]
module_9	Golgi vesicle transport - GO:0048193	0.001	2.75e-12	[YOL018C, YDR472W, YDR108W, YEL022W, YOR115C, YML077W, YGR166W, YKR068C]
module_9	Golgi apparatus - GO:0005794	0.001	2.17e-11	[YOL018C, YDR472W, YDR108W, YEL022W, YOR115C, YML077W, YGR166W, YKR068C]
module_9	autophagy - GO:0006914	0.002	2.49e-09	[YDR472W, YDR108W, YEL022W, YOR115C, YML077W, YKR068C]
module_9	guanyl-nucleotide exchange factor activity - GO:0005085	0.002	2.5e-09	[YDR472W, YEL022W, YML077W, YGR166W, YKR068C]
module_9	small GTPase regulator activity - GO:0005083	0.002	2.99e-08	[YDR472W, YEL022W, YML077W, YGR166W, YKR068C]
module_10	RSC complex - GO:0016586	0.001	1.18e-15	[YGR056W, YCR052W, YKR008W, YLR321C, YGR275W, YCR020W-B]
module_11	CCR4-NOT complex - GO:0030014	0.001	9.68e-22	[YIL038C, YAL021C, YNR052C, YDR252W, YER068W, YNL288W, YGR134W, YDL165W]
module_11	CCR4-NOT core complex - GO:0030015	0.001	1.16e-20	[YIL038C, YAL021C, YNR052C, YER068W, YNL288W, YGR134W, YDL165W]
module_11	transcription, DNA-dependent - GO:0006351	0.002	2.18e-09	[YPL037C, YIL038C, YAL021C, YNR052C, YDR252W, YER068W, YNL288W, YGR134W, YDL165W]
module_14	nuclear mRNA splicing, via spliceosome - GO:0000398	0.001	5.93e-44	[YKL173W, YMR213W, YBR055C, YJL203W, YBR152W, YMR240C, YER172C, YPR178W, YPL178W, YPL213W, YER112W, YDL098C, YDL030W, YNL147W, YDL043C, YLR438C-A, YLR275W, YDR482C, YHR165C, YBR119W, YLL036C, YDR378C, YGR074W, YGR091W, YOR308C]
module_14	small nuclear ribonucleoprotein complex - GO:0030532	0.001	1.16e-40	[YKL173W, YPR178W, YBR055C, YPL213W, YER112W, YJL203W, YDL098C, YNL147W, YDL030W, YDL043C, YBR152W, YLR275W, YLR438C-A, YMR240C, YBR119W, YHR165C, YDR378C, YGR091W, YGR074W, YER172C, YOR308C]
module_14	mRNA processing - GO:0006397	0.001	4.11e-40	[YKL173W, YMR213W, YBR055C, YCR077C, YJL203W, YBR152W, YMR240C, YER172C, YPR178W, YPL178W, YPL213W, YER112W, YDL098C, YDL030W, YNL147W, YDL043C, YLR438C-A, YLR275W, YDR482C, YHR165C, YBR119W, YLL036C, YDR378C, YGR091W, YGR074W, YJL124C, YOR308C]
module_14	U4/U6 x U5 tri-snRNP complex - GO:0046540	0.001	3.23e-33	[YKL173W, YPR178W, YBR055C, YER112W, YDL098C, YNL147W, YBR152W, YLR275W, YLR438C-A, YHR165C, YDR378C, YGR091W, YGR074W, YER172C, YOR308C]
module_14	ribonucleoprotein complex - GO:0030529	0.001	3.71e-28	[YKL173W, YMR213W, YBR055C, YCR077C, YJL203W, YBR152W, YMR240C, YER172C, YPR178W, YPL178W, YPL213W, YER112W, YDL098C, YDL030W, YNL147W, YDL043C, YLR438C-A, YLR275W, YDR482C, YHR165C, YBR119W, YLL036C, YDR378C, YGR091W, YGR074W, YJL124C, YOR308C]
module_14	RNA binding - GO:0003723	0.001	1.19e-14	[YKL173W, YPL178W, YER112W, YCR077C, YJL203W, YDL030W, YNL147W, YDL043C, YBR152W, YLR275W, YMR240C, YLR438C-A, YBR119W, YHR165C, YDR378C, YGR091W, YJL124C, YGR074W]
module_14	nucleus - GO:0005634	0.001	4.15e-12	[YKL173W, YMR213W, YBR055C, YCR077C, YJL203W, YBR152W, YMR240C, YER172C, YPR178W, YPL178W, YPL213W, YER112W, YDL098C, YDL030W, YNL147W, YDL043C, YLR438C-A, YLR275W, YDR482C, YHR165C, YBR119W, YLL036C, YDR378C, YGR091W, YGR074W, YJL124C, YOR308C]
module_14	ribonucleoprotein complex assembly - GO:0022618	0.001	3.82e-11	[YKL173W, YDL043C, YBR152W, YMR240C, YHR165C, YER112W, YCR077C, YLL036C, YGR091W, YER172C]
module_15	nuclear nucleosome - GO:0000788	0.002	3.12e-08	[YNL031C, YNL030W, YBR010W, YBR009C]
module_16	DNA replication - GO:0006260	0.001	8.27e-15	[YNL290W, YOL094C, YOR217W, YBR087W, YDL164C, YMR078C, YBR088C, YHR191C, YOR144C]
module_16	protein-DNA loading ATPase activity - GO:0033170	0.001	3.06e-14	[YNL290W, YOL094C, YOR217W, YBR087W, YER173W]
module_16	Ctf18 RFC-like complex - GO:0031390	0.001	1.83e-13	[YNL290W, YOL094C, YBR087W, YMR078C, YHR191C]
module_16	replication fork - GO:0005657	0.001	4.78e-13	[YNL290W, YOL094C, YOR217W, YBR087W, YDL164C, YMR078C, YBR088C]
module_16	sister chromatid cohesion - GO:0007062	0.001	5.8e-13	[YNL290W, YOL094C, YBR087W, YMR078C, YBR088C, YHR191C, YOR144C]
module_16	chromosomal part - GO:0044427	0.001	1.12e-12	[YNL290W, YOL094C, YOR217W, YBR087W, YER173W, YDL164C, YMR078C, YBR088C, YHR191C, YOR144C]
module_16	DNA strand elongation involved in DNA replication - GO:0006271	0.001	6.67e-12	[YNL290W, YOL094C, YOR217W, YBR087W, YDL164C, YBR088C]
module_16	leading strand elongation - GO:0006272	0.001	1.4e-11	[YNL290W, YOL094C, YOR217W, YBR087W, YBR088C]
module_16	DNA repair - GO:0006281	0.001	2.26e-11	[YNL290W, YOL094C, YOR217W, YBR087W, YER173W, YDL164C, YMR078C, YBR088C, YOR144C]
module_16	cell cycle - GO:0007049	0.002	4.49e-10	[YNL290W, YOL094C, YOR217W, YBR087W, YER173W, YDL164C, YMR078C, YBR088C, YHR191C, YOR144C]
module_16	DNA binding - GO:0003677	0.002	1.09e-08	[YNL290W, YOL094C, YOR217W, YBR087W, YER173W, YDL164C, YMR078C, YBR088C, YHR191C]
module_18	nucleolus - GO:0005730	0.001	8.14e-32	[YNL002C, YDR060W, YLR276C, YPL211W, YDR087C, YKL009W, YFR001W, YFL002C, YPR016C, YLR002C, YOL077C, YPL093W, YDL031W, YER006W, YBR142W, YDR496C, YHR066W, YLR449W, YPL043W, YKL021C, YHR088W, YNL110C, YNL061W]
module_18	ribosomal large subunit biogenesis - GO:0042273	0.001	1.02e-31	[YNL002C, YDR060W, YLR276C, YPL211W, YKL009W, YFR001W, YFL002C, YPR016C, YOL077C, YPL093W, YHR197W, YDL031W, YBR142W, YDR496C, YHR066W, YHR088W, YKL021C, YNL110C]
module_18	ribosome biogenesis - GO:0042254	0.001	5.52e-30	[YNL002C, YDR060W, YLR276C, YPL211W, YDR087C, YKL009W, YFR001W, YFL002C, YPR016C, YLR002C, YOL077C, YPL093W, YHR197W, YDL031W, YER006W, YBR142W, YDR496C, YHR066W, YPL043W, YKL021C, YHR088W, YNL110C, YNL061W]
module_18	preribosome, large subunit precursor - GO:0030687	0.001	9.77e-28	[YNL002C, YDR060W, YDR087C, YPL211W, YKL009W, YFR001W, YPR016C, YLR002C, YOL077C, YPL093W, YDL031W, YER006W, YHR088W, YNL110C, YNL061W]
module_18	ribosomal large subunit assembly - GO:0000027	0.001	2.15e-17	[YHR197W, YDR060W, YPL211W, YHR066W, YKL009W, YFL002C, YKL021C, YHR088W, YOL077C]
module_18	RNA binding - GO:0003723	0.001	1.4e-14	[YNL002C, YLR276C, YPL211W, YKL009W, YFR001W, YFL002C, YPR016C, YOL077C, YDL031W, YER006W, YBR142W, YDR496C, YHR066W, YPL043W, YHR088W, YNL110C, YNL061W]
module_19	Elongator holoenzyme complex - GO:0033588	0.001	1.54e-17	[YGR200C, YMR312W, YHR187W, YLR384C, YPL086C, YPL101W]
module_19	tRNA wobble uridine modification - GO:0002098	0.001	5.91e-13	[YGR200C, YMR312W, YLR384C, YPL086C, YPL101W, YKL110C]
module_19	tRNA modification - GO:0006400	0.001	1.52e-12	[YGR200C, YMR312W, YHR187W, YLR384C, YPL086C, YPL101W, YKL110C]
module_19	transcription, DNA-dependent - GO:0006351	0.002	2.18e-09	[YDL140C, YGR200C, YMR312W, YHR187W, YLR384C, YPL086C, YPL101W, YKL110C, YMR236W]
module_20	establishment of protein localization to peroxisome - GO:0072663	0.001	2.08e-26	[YJL210W, YMR026C, YLR191W, YDR265W, YGR077C, YNL329C, YOL044W, YKL197C, YGR133W, YGL153W, YDR244W]
module_20	microbody membrane - GO:0031903	0.001	1.04e-23	[YJL210W, YOL147C, YMR026C, YLR191W, YDR265W, YGR077C, YNL329C, YOL044W, YKL197C, YGL153W, YDR244W]
module_20	microbody - GO:0042579	0.001	3.5e-23	[YJL210W, YOL147C, YMR026C, YLR191W, YDR265W, YGR077C, YNL329C, YOL044W, YKL197C, YGR133W, YGL153W, YDR244W]
module_20	peroxisome organization - GO:0007031	0.001	6.75e-23	[YJL210W, YOL147C, YMR026C, YLR191W, YDR265W, YGR077C, YNL329C, YOL044W, YKL197C, YGR133W, YGL153W, YDR244W]
module_21	Golgi transport complex - GO:0017119	0.001	2.93e-23	[YNL051W, YGL005C, YGL223C, YPR105C, YGR120C, YNL041C, YML071C, YER157W]
module_21	CVT pathway - GO:0032258	0.001	1.82e-18	[YNL051W, YGL005C, YGL223C, YPR105C, YGR120C, YJL036W, YNL041C, YML071C, YER157W]
module_21	peroxisome degradation - GO:0030242	0.00299999	7.67e-08	[YPR105C, YGR120C, YLR423C, YER157W]
module_22	cytoskeleton organization - GO:0007010	0.0269998	1.72e-06	[YIL159W, YMR117C, YLR314C, YKR054C, YPL174C, YNL084C]
module_23	integral to membrane - GO:0016021	0.001	4.12e-17	[YDR297W, YCR034W, YBR183W, YIL016W, YHR133C, YHR140W, YML048W, YNL101W, YGL200C, YJL196C, YBR106W, YLR372W, YBR159W, YBR110W, YJL117W, YBR290W, YDL212W, YDL206W, YKL065C, YDL015C, YMR215W, YBR036C, YPL076W, YGR060W, YPL264C, YLL028W]
module_23	endoplasmic reticulum - GO:0005783	0.001	6.68e-15	[YDL212W, YBR183W, YDR297W, YCR034W, YIL016W, YKL065C, YHR133C, YDL015C, YHR140W, YML048W, YBR036C, YGL200C, YLR372W, YBR159W, YBR110W, YPL076W, YJL117W, YGR060W, YBR290W]
module_23	lipid biosynthetic process - GO:0008610	0.002	2.82e-10	[YBR183W, YCR034W, YDR297W, YBR036C, YJL196C, YBR159W, YLR372W, YHR133C, YPL076W, YGR060W, YDL015C]
module_23	fatty acid biosynthetic process - GO:0006633	0.002	5.19e-09	[YCR034W, YDR297W, YJL196C, YBR159W, YLR372W, YGR060W]
module_23	membrane lipid metabolic process - GO:0006643	0.0239999	1.18e-06	[YBR183W, YCR034W, YDR297W, YBR036C, YLR372W]
module_24	plasma membrane - GO:0005886	0.001	9.22e-16	[YML016C, YOR273C, YGL077C, YLL043W, YKL051W, YDR032C, YGR138C, YML072C, YER020W, YLR332W, YCR021C, YPL058C, YIL105C, YDL222C, YER145C, YHR094C]
module_24	membrane part - GO:0044425	0.002	2.75e-10	[YML016C, YOR273C, YGL077C, YLL043W, YKL051W, YDR032C, YGR138C, YML072C, YER020W, YLR332W, YCR021C, YPL058C, YBR052C, YIL105C, YDL222C, YER145C, YHR094C, YPL221W]
module_24	substrate-specific transmembrane transporter activity - GO:0022891	0.008	2.35e-07	[YOR273C, YGL077C, YLL043W, YER145C, YGR138C, YPL058C, YCR021C, YHR094C, YPL221W]
module_26	proton-transporting V-type ATPase complex - GO:0033176	0.001	9.68e-22	[YOR270C, YKL080W, YMR054W, YBR127C, YDL185W, YPR036W, YLR447C, YEL051W]
module_26	ATPase activity, coupled to transmembrane movement of substances - GO:0042626	0.001	2.48e-18	[YOR270C, YKL080W, YMR054W, YBR127C, YDL185W, YPR036W, YGR281W, YLR447C, YEL051W]
module_27	late endosome to vacuole transport - GO:0045324	0.002	1.23e-10	[YKL002W, YKL041W, YKR035W-A, YLR181C, YPR173C]
module_28	ncRNA polyadenylation - GO:0043629	0.001	2.41e-12	[YJL050W, YNL299W, YIL079C, YOL115W]
module_28	rRNA metabolic process - GO:0016072	0.00299999	6.71e-08	[YJL050W, YMR229C, YNL299W, YIL079C, YOL115W]
module_29	mitochondrial membrane part - GO:0044455	0.001	1.55e-14	[YNR017W, YPL098C, YKR016W, YJL166W, YEL024W, YGR033C, YKL195W, YGL191W, YBL045C]
module_29	transmembrane transport - GO:0055085	0.002	1.08e-10	[YNR017W, YPL098C, YKR016W, YJL166W, YEL024W, YGR033C, YKL195W, YGL191W, YBL045C]
module_29	intracellular protein transmembrane transport - GO:0065002	0.002	2.53e-09	[YNR017W, YPL098C, YKR016W, YGR033C, YKL195W]
module_30	glycogen metabolic process - GO:0005977	0.00299999	8.33e-08	[YER177W, YDR028C, YER133W, YDR099W]
module_31	actin cortical patch localization - GO:0051666	0.002	3.3e-09	[YLR429W, YDR388W, YPR171W, YCR009C]
module_31	actin cortical patch - GO:0030479	0.002	1.39e-08	[YLR429W, YDR388W, YNL106C, YPR171W, YCR009C]
module_32	regulation of histone ubiquitination - GO:0033182	0.001	1.68e-11	[YOR123C, YOL145C, YLR418C, YBR279W]
module_34	GID complex - GO:0034657	0.001	3.59e-17	[YIL017C, YCL039W, YGL227W, YMR135C, YIL097W, YDR255C]
module_36	mRNA export from nucleus - GO:0006406	0.001	2.19e-15	[YNL253W, YDR138W, YNL004W, YNL139C, YKL214C, YHR167W, YDL084W, YCL011C]
module_36	transcription export complex - GO:0000346	0.001	3.2e-13	[YNL253W, YDR138W, YNL139C, YHR167W, YDL084W]
module_37	nuclear replication fork - GO:0043596	0.001	5.05e-16	[YPR135W, YIL150C, YBL035C, YNL102W, YDR013W, YLR103C, YBL023C]
module_37	DNA replication initiation - GO:0006270	0.001	9.51e-14	[YPR135W, YIL150C, YBL035C, YNL102W, YLR103C, YBL023C]
module_37	double-strand break repair via break-induced replication - GO:0000727	0.001	7.59e-12	[YPR135W, YIL150C, YDR013W, YLR103C, YBL023C]
module_37	S phase - GO:0051320	0.002	4.24e-10	[YIL150C, YNL102W, YLR103C, YBL023C]
module_37	DNA recombination - GO:0006310	0.002	3.15e-09	[YPR135W, YIL150C, YNL102W, YDR013W, YLR103C, YBL023C]
module_39	mitochondrion organization - GO:0007005	0.005	1.43e-07	[YPR125W, YNL081C, YDR116C, YKL167C, YOL027C]
module_40	extrinsic to internal side of plasma membrane - GO:0031234	0.002	1.01e-10	[YPL180W, YNL006W, YJR066W, YKL203C]
module_40	regulation of cell growth - GO:0001558	0.002	1.37e-10	[YPL180W, YNL006W, YJR066W, YNL076W, YKL203C]
module_41	establishment of cell polarity - GO:0030010	0.001	4.71e-11	[YER008C, YBR200W, YGL233W, YLR166C, YLR229C, YJL085W]
module_41	mating projection tip - GO:0043332	0.001	5.95e-11	[YER008C, YBR200W, YGL233W, YLR166C, YLR229C, YJL085W]
module_41	vesicle docking involved in exocytosis - GO:0006904	0.002	7.1e-10	[YER008C, YGL233W, YLR166C, YJL085W]
module_41	bipolar cellular bud site selection - GO:0007121	0.002	5.57e-09	[YER008C, YGL233W, YLR166C, YJL085W]
module_41	Golgi to plasma membrane transport - GO:0006893	0.002	2.14e-08	[YER008C, YGL233W, YLR166C, YJL085W]
module_41	reproduction - GO:0000003	0.00899995	4.33e-07	[YER008C, YBR200W, YGL233W, YLR166C, YLR229C, YJL085W]
module_42	retromer complex - GO:0030904	0.001	7.23e-12	[YHR012W, YOR069W, YJL053W, YJL154C]
module_43	dolichyl-diphosphooligosaccharide-protein glycotransferase activity - GO:0004579	0.001	2.93e-23	[YOR085W, YGL022W, YEL002C, YOR103C, YMR149W, YGL226C-A, YJL002C, YML019W]
module_43	endoplasmic reticulum membrane - GO:0005789	0.001	1.92e-12	[YOR085W, YGL022W, YER019C-A, YEL002C, YOR103C, YMR149W, YER087C-B, YGL226C-A, YJL002C, YML019W]
module_44	oligosaccharide biosynthetic process - GO:0009312	0.001	1.69e-11	[YML100W, YBR126C, YDR074W, YMR261C]
module_44	cellular carbohydrate metabolic process - GO:0044262	0.002	1.86e-08	[YML100W, YBR126C, YCL040W, YDR074W, YMR261C]
module_45	integral to mitochondrial outer membrane - GO:0031307	0.001	2.27e-15	[YIL136W, YNL055C, YNL131W, YNL121C, YBR230C, YDR470C]
module_46	UTP-C complex - GO:0034456	0.002	1.82e-10	[YIL035C, YOR061W, YGL019W, YOR039W]
module_46	nucleolar part - GO:0044452	0.002	2.53e-09	[YIL035C, YER164W, YOR061W, YGL019W, YOR039W]
module_46	regulation of transcription, DNA-dependent - GO:0006355	0.0140001	7.57e-07	[YGR270W, YGL244W, YIL035C, YER164W, YKL160W, YOR061W, YGL019W, YOR039W]
module_47	Rpd3L complex - GO:0033698	0.001	4.35e-38	[YMR263W, YDL076C, YIL084C, YOL004W, YMR075W, YPL181W, YBR095C, YAL013W, YDR207C, YPL139C, YKL185W, YPR023C, YNL097C, YNL330C]
module_47	chromatin modification - GO:0016568	0.001	4.41e-20	[YMR263W, YDL076C, YIL084C, YOL004W, YMR075W, YPL181W, YBR095C, YAL013W, YDR207C, YPL139C, YKL185W, YPR023C, YNL097C, YNL330C]
module_48	mediator complex - GO:0016592	0.001	4.89e-43	[YER022W, YOR174W, YOL135C, YHR041C, YGL025C, YPL129W, YDR443C, YGL127C, YPL042C, YOL051W, YBL093C, YMR112C, YBR193C, YNR010W, YPR070W, YCR081W, YGL151W]
module_48	core mediator complex - GO:0070847	0.001	1.41e-35	[YER022W, YOR174W, YOL135C, YHR041C, YGL025C, YGL127C, YNL236W, YOL051W, YBL093C, YMR112C, YNR010W, YBR193C, YPR070W, YDL005C]
module_48	RNA polymerase II transcription factor binding transcription factor activity - GO:0001076	0.001	1.09e-29	[YER022W, YOR174W, YOL135C, YHR041C, YGL025C, YDR443C, YGL127C, YOL051W, YBL093C, YMR112C, YBR193C, YNR010W, YPR070W, YDL005C, YCR081W, YGL151W]
module_48	nucleoplasm part - GO:0044451	0.001	2.71e-25	[YER022W, YOR174W, YOL135C, YHR041C, YGL025C, YPL129W, YDR443C, YGL127C, YNL236W, YPL042C, YOL051W, YBL093C, YMR112C, YBR193C, YNR010W, YPR070W, YDL005C, YCR081W, YGL151W]
module_48	regulation of transcription from RNA polymerase II promoter - GO:0006357	0.001	1.7e-22	[YER022W, YOR174W, YOL135C, YHR041C, YGL025C, YPL129W, YDR443C, YGL127C, YNL236W, YPL042C, YOL051W, YBL093C, YML007W, YMR112C, YBR193C, YNR010W, YPR070W, YDL005C, YCR081W, YGL151W]
module_48	transcription from RNA polymerase II promoter - GO:0006366	0.001	2.89e-21	[YER022W, YOR174W, YOL135C, YHR041C, YGL025C, YPL129W, YDR443C, YGL127C, YNL236W, YOL051W, YBL093C, YMR112C, YBR193C, YNR010W, YPR070W, YDL005C, YCR081W, YGL151W]
module_48	transcription, DNA-dependent - GO:0006351	0.001	4.49e-20	[YER022W, YOR174W, YOL135C, YHR041C, YGL025C, YPL129W, YDR443C, YGL127C, YNL236W, YPL042C, YOL051W, YBL093C, YML007W, YMR112C, YBR193C, YNR010W, YPR070W, YDL005C, YCR081W, YGL151W]
module_48	negative regulation of transcription from RNA polymerase II promoter - GO:0000122	0.001	2.54e-19	[YOL135C, YHR041C, YGL025C, YDR443C, YPL042C, YNL236W, YOL051W, YBL093C, YMR112C, YNR010W, YBR193C, YPR070W, YDL005C, YCR081W]
module_48	positive regulation of transcription from RNA polymerase II promoter - GO:0045944	0.001	5.52e-19	[YER022W, YOL135C, YHR041C, YGL025C, YDR443C, YPL042C, YNL236W, YOL051W, YBL093C, YML007W, YMR112C, YBR193C, YNR010W, YPR070W, YDL005C, YCR081W]
module_48	RNA polymerase II transcriptional preinitiation complex assembly - GO:0051123	0.001	2.17e-18	[YNL236W, YER022W, YOL051W, YBL093C, YHR041C, YMR112C, YGL025C, YNR010W, YPL129W, YDL005C]
module_49	RNA binding - GO:0003723	0.001	1.29e-17	[YLR116W, YDR235W, YMR125W, YDR240C, YLR298C, YDR432W, YGR013W, YKL074C, YGL173C, YDR381W, YGR162W, YHR086W, YER165W, YDL087C, YGL049C]
module_49	U2-type spliceosomal complex - GO:0005684	0.001	1.15e-15	[YLR116W, YDR235W, YHR086W, YMR125W, YDL087C, YLR298C, YDR240C, YGR013W, YKL074C]
module_49	nuclear mRNA splicing, via spliceosome - GO:0000398	0.001	4.79e-15	[YLR116W, YDR235W, YHR086W, YMR125W, YDL087C, YLR298C, YDR240C, YDR432W, YGR013W, YKL074C]
module_49	commitment complex - GO:0000243	0.001	2.56e-14	[YLR116W, YHR086W, YMR125W, YLR298C, YDR240C, YKL074C]
module_49	U1 snRNP - GO:0005685	0.001	7.66e-14	[YDR235W, YHR086W, YDL087C, YLR298C, YDR240C, YGR013W]
module_49	mRNA metabolic process - GO:0016071	0.001	9.57e-14	[YGL173C, YLR116W, YDR235W, YER165W, YHR086W, YMR125W, YDL087C, YLR298C, YDR240C, YDR432W, YGR013W, YKL074C]
module_49	ribonucleoprotein complex - GO:0030529	0.001	1.01e-13	[YLR116W, YDR235W, YMR125W, YDR240C, YLR298C, YDR432W, YGR013W, YKL074C, YGL173C, YGR162W, YHR086W, YER165W, YDL087C, YGL049C]
module_49	RNA metabolic process - GO:0016070	0.001	3.3e-11	[YLR116W, YDR235W, YMR125W, YDR240C, YLR298C, YDR432W, YGR013W, YKL074C, YGL173C, YDR381W, YGR162W, YHR086W, YER165W, YDL087C, YGL049C]
module_49	mRNA binding - GO:0003729	0.002	7.21e-10	[YER165W, YHR086W, YMR125W, YDL087C, YLR298C, YDR240C, YDR432W]
module_50	ATP synthesis coupled proton transport - GO:0015986	0.001	5.6e-14	[YBL099W, YPL078C, YDR322C-A, YML081C-A, YPR020W]
module_51	clathrin coat - GO:0030118	0.001	8.2e-17	[YDR153C, YLR170C, YGL206C, YJR125C, YHR108W, YKL135C, YGR167W]
module_52	Seh1-associated complex - GO:0035859	0.001	1.53e-14	[YDR128W, YEL062W, YBL104C, YHL023C, YGL100W]
module_53	90S preribosome - GO:0030686	0.001	1.1e-32	[YLR197W, YJL069C, YGR090W, YMR290C, YDR324C, YPL217C, YJL010C, YHR196W, YJR002W, YKR060W, YOR078W, YLR409C, YMR128W, YCL059C, YDL014W, YPR144C, YOR310C]
module_53	small-subunit processome - GO:0032040	0.001	5.61e-28	[YLR197W, YJL069C, YGR090W, YDR324C, YHR196W, YJR002W, YOR078W, YLR409C, YMR128W, YCL059C, YDL014W, YPR144C, YOR310C]
module_53	rRNA processing - GO:0006364	0.001	8.08e-24	[YLR197W, YJL069C, YGR090W, YMR290C, YDR324C, YPL217C, YJL010C, YHR196W, YJR002W, YKR060W, YOR078W, YLR409C, YMR128W, YCL059C, YDL014W, YPR144C, YOR310C]
module_53	nucleolus - GO:0005730	0.001	2.25e-22	[YLR197W, YJL069C, YGR090W, YMR290C, YDR324C, YPL217C, YJL010C, YHR196W, YJR002W, YKR060W, YOR078W, YLR409C, YMR128W, YCL059C, YDL014W, YPR144C, YOR310C]
module_53	nucleolar part - GO:0044452	0.001	2.6e-15	[YHR196W, YLR197W, YJR002W, YJL069C, YGR090W, YDR324C, YLR409C, YDL014W, YOR310C]
module_53	intracellular non-membrane-bounded organelle - GO:0043232	0.001	7.46e-14	[YLR197W, YJL069C, YGR090W, YMR290C, YDR324C, YPL217C, YJL010C, YHR196W, YJR002W, YKR060W, YBL003C, YMR116C, YOR078W, YLR409C, YMR128W, YCL059C, YDL014W, YPR144C, YOR310C]
module_53	endonucleolytic cleavage to generate mature 5'-end of SSU-rRNA from (SSU-rRNA, 5.8S rRNA, LSU-rRNA) - GO:0000472	0.001	1.45e-11	[YJR002W, YJL069C, YOR078W, YJL010C, YPR144C, YOR310C]
module_54	SNARE complex - GO:0031201	0.001	2.84e-13	[YGR009C, YNR049C, YAL030W, YOR327C, YPL232W, YDR468C]
module_54	vesicle-mediated transport - GO:0016192	0.002	1.11e-10	[YGR009C, YNR049C, YAL030W, YER143W, YGR142W, YOR327C, YDR164C, YPL232W, YDR468C]
module_54	secretion - GO:0046903	0.002	2.01e-08	[YNR049C, YAL030W, YER143W, YOR327C, YDR164C]
module_54	Golgi to plasma membrane transport - GO:0006893	0.005	1.77e-07	[YGR009C, YAL030W, YOR327C, YPL232W]
module_54	protein binding - GO:0005515	0.0109999	4.95e-07	[YGR009C, YAL030W, YER143W, YGR142W, YOR327C, YDR164C, YPL232W, YDR468C]
module_55	posttranslational protein targeting to membrane, translocation - GO:0031204	0.002	1.01e-10	[YJL034W, YLR378C, YBR171W, YOR254C]
module_55	endoplasmic reticulum part - GO:0044432	0.005	1.53e-07	[YJL034W, YLR378C, YDL072C, YAL028W, YBR171W, YOR254C]
module_56	histone methyltransferase complex - GO:0035097	0.001	6.52e-25	[YHR119W, YKL018W, YBR175W, YLR015W, YBR258C, YAR003W, YDR469W, YPL138C]
module_57	Ino80 complex - GO:0031011	0.001	2.36e-15	[YFL013C, YOR141C, YOR189W, YGL150C, YDL002C, YLR052W]
module_58	cyclin-dependent protein kinase regulator activity - GO:0016538	0.002	4.26e-09	[YPL256C, YLR079W, YGR109C, YBR135W]
module_59	phytosteroid biosynthetic process - GO:0016129	0.001	7.11e-15	[YML008C, YMR202W, YGL001C, YGL012W, YGR175C, YNL280C]
module_60	tRNA wobble position uridine thiolation - GO:0002143	0.001	1.21e-16	[YGL211W, YNL119W, YIL008W, YHR111W, YOR251C]
module_61	SAGA complex - GO:0000124	0.001	1.05e-27	[YDR448W, YDR176W, YDR145W, YBR111W-A, YDR392W, YGL112C, YPL047W, YLR055C, YPL254W, YGL066W, YBR198C, YCL010C]
module_61	nucleoplasm part - GO:0044451	0.001	1.41e-22	[YBR111W-A, YGL112C, YML098W, YMR227C, YLR055C, YDR448W, YGR274C, YDR176W, YDR145W, YML114C, YDR392W, YMR005W, YPL047W, YPL254W, YGL066W, YBR198C, YCL010C]
module_61	internal protein amino acid acetylation - GO:0006475	0.001	5.24e-19	[YDR448W, YGR274C, YDR176W, YDR145W, YDR392W, YGL112C, YLR055C, YPL254W, YGL066W, YBR198C, YCL010C]
module_61	transcription factor TFIID complex - GO:0005669	0.001	1.27e-18	[YGR274C, YML114C, YDR145W, YGL112C, YML098W, YMR005W, YMR227C, YBR198C]
module_61	covalent chromatin modification - GO:0016569	0.001	1.78e-18	[YDR448W, YGR274C, YDR176W, YDR145W, YBR111W-A, YDR392W, YGL112C, YPL047W, YLR055C, YPL254W, YGL066W, YBR198C, YCL010C]
module_61	transcription, DNA-dependent - GO:0006351	0.001	6.09e-16	[YBR111W-A, YGL112C, YML098W, YMR227C, YLR055C, YDR448W, YGR274C, YDR176W, YDR145W, YML114C, YDR392W, YMR005W, YPL047W, YPL254W, YGL066W, YBR198C, YCL010C]
module_61	regulation of transcription from RNA polymerase II promoter - GO:0006357	0.001	1.42e-12	[YDR448W, YGR274C, YML114C, YDR145W, YBR111W-A, YGL112C, YML098W, YPL047W, YMR005W, YLR055C, YMR227C, YGL066W, YBR198C, YCL010C]
module_61	cellular component organization at cellular level - GO:0071842	0.001	4.41e-11	[YBR111W-A, YGL112C, YML098W, YMR227C, YLR055C, YDR403W, YDR448W, YGR274C, YDR176W, YDR145W, YML114C, YDR392W, YMR005W, YPL047W, YPL254W, YGL066W, YBR198C, YCL010C]
module_61	transcription factor binding - GO:0008134	0.0239999	1.54e-06	[YGR274C, YDR145W, YGL112C, YMR005W, YLR055C]
module_63	membrane-bounded vesicle - GO:0031988	0.001	3.37e-17	[YLR268W, YDL192W, YPL246C, YER122C, YGL137W, YFR051C, YIL076W, YFL048C, YDL145C, YML067C, YNL287W]
module_63	ER to Golgi vesicle-mediated transport - GO:0006888	0.001	6.94e-17	[YLR268W, YDL192W, YER122C, YGL137W, YFR051C, YIL076W, YFL048C, YDL145C, YML067C, YNL287W]
module_63	COPI vesicle coat - GO:0030126	0.001	1.69e-16	[YER122C, YGL137W, YFR051C, YIL076W, YDL145C, YNL287W]
module_63	Golgi apparatus part - GO:0044431	0.001	1.21e-15	[YLR268W, YDL192W, YPL246C, YER122C, YGL137W, YFR051C, YIL076W, YFL048C, YDL145C, YML067C, YNL287W]
module_63	COPI-coated vesicle - GO:0030137	0.001	8.03e-15	[YPL246C, YER122C, YGL137W, YFR051C, YIL076W, YDL145C, YNL287W]
module_63	Golgi-associated vesicle - GO:0005798	0.001	9.46e-15	[YDL192W, YPL246C, YER122C, YGL137W, YFR051C, YIL076W, YDL145C, YNL287W]
module_63	retrograde vesicle-mediated transport, Golgi to ER - GO:0006890	0.001	4.28e-14	[YLR268W, YER122C, YGL137W, YFR051C, YIL076W, YDL145C, YNL287W]
module_63	coated vesicle membrane - GO:0030662	0.001	1.06e-12	[YLR268W, YER122C, YGL137W, YFR051C, YIL076W, YDL145C, YNL287W]
module_63	organelle membrane - GO:0031090	0.00899995	4.14e-07	[YBL007C, YLR268W, YPL246C, YER122C, YGL137W, YFR051C, YIL076W, YFL048C, YDL145C, YML067C, YNL287W]
module_65	DNA binding - GO:0003677	0.002	1.09e-08	[YDR174W, YLR357W, YFR037C, YAR007C, YBR049C, YLR176C, YBR089C-A, YBR245C, YFR013W]
module_65	chromatin remodeling - GO:0006338	0.00599998	1.99e-07	[YLR357W, YFR037C, YBR089C-A, YBR245C, YFR013W]
module_65	chromosome organization - GO:0051276	0.0449997	2.8e-06	[YDR174W, YLR357W, YFR037C, YAR007C, YBR089C-A, YBR245C, YFR013W]
module_66	DNA replication initiation - GO:0006270	0.001	3.19e-12	[YBR060C, YDR052C, YLL004W, YDL017W, YPL008W]
module_67	Set3 complex - GO:0034967	0.001	1.16e-20	[YOL068C, YBR103W, YCR033W, YDR155C, YGL194C, YIL112W, YKR029C]
module_68	Arp2/3 protein complex - GO:0005885	0.001	2.41e-12	[YDL029W, YNR035C, YLR370C, YIL062C]
module_68	actin cytoskeleton - GO:0015629	0.002	1.82e-09	[YDL029W, YNR035C, YLR370C, YIL062C, YLR337C]
module_68	actin cytoskeleton organization - GO:0030036	0.002	3.52e-09	[YDL029W, YNR035C, YLR370C, YIL062C, YLR337C]
module_68	actin binding - GO:0003779	0.002	1.96e-08	[YDL029W, YNR035C, YLR370C, YLR337C]
module_70	U2-type spliceosomal complex - GO:0005684	0.001	8.47e-26	[YDR416W, YKR086W, YLR424W, YBR188C, YKR022C, YGR278W, YGR129W, YDL209C, YJR050W, YER013W, YPR101W, YKL095W]
module_70	U2-type catalytic step 1 spliceosome - GO:0071006	0.001	1.44e-20	[YDR416W, YBR188C, YGR278W, YGR129W, YDL209C, YJR050W, YPR101W, YKL095W]
module_70	U2-type catalytic step 2 spliceosome - GO:0071007	0.001	1.69e-16	[YDR416W, YKR086W, YGR129W, YDL209C, YJR050W, YER013W]
module_70	post-mRNA release spliceosomal complex - GO:0071014	0.001	9.61e-14	[YDR416W, YLR424W, YKR022C, YGR129W, YJR050W]
module_70	spliceosomal conformational changes to generate catalytic conformation - GO:0000393	0.001	2.87e-13	[YDR416W, YKR086W, YLR424W, YJR050W, YER013W, YKL095W]
module_70	ribonucleoprotein complex subunit organization - GO:0071826	0.001	1.3e-11	[YDR416W, YKR086W, YLR424W, YKR022C, YDL209C, YJR050W, YER013W, YKL095W]
module_71	serine C-palmitoyltransferase complex - GO:0017059	0.001	7.29e-16	[YBR058C-A, YGR038W, YMR296C, YLR350W, YDR062W]
module_72	H4/H2A histone acetyltransferase complex - GO:0043189	0.001	9.35e-13	[YOR244W, YHR090C, YEL018W, YNL136W, YDR359C]
module_73	CORVET complex - GO:0033263	0.001	5.51e-16	[YMR231W, YLR396C, YAL002W, YDR495C, YPL045W, YLR148W]
module_73	HOPS complex - GO:0030897	0.001	5.51e-16	[YMR231W, YLR396C, YDL077C, YPL045W, YDR080W, YLR148W]
module_73	regulation of vacuole organization - GO:0044088	0.001	8.69e-16	[YMR231W, YLR396C, YML001W, YDL077C, YPL045W, YDR080W, YLR148W]
module_73	vacuolar transport - GO:0007034	0.001	7.66e-15	[YMR231W, YLR396C, YAL002W, YPL195W, YML001W, YDR495C, YPL045W, YKR014C, YBR131W, YGL124C, YLR148W]
module_73	protein transport - GO:0015031	0.001	1.72e-14	[YMR231W, YLR396C, YAL002W, YPL195W, YML001W, YDR495C, YDL077C, YPL045W, YDR080W, YKR014C, YBR131W, YGL124C, YOR106W, YLR148W]
module_73	vacuole organization - GO:0007033	0.001	2.5e-14	[YMR231W, YLR396C, YML001W, YDR495C, YDL077C, YPL045W, YDR080W, YOR106W, YLR148W]
module_73	vesicle-mediated transport - GO:0016192	0.001	4.98e-14	[YMR231W, YLR396C, YAL002W, YPL195W, YML001W, YDL077C, YPL045W, YDR080W, YKR014C, YBR131W, YGL124C, YOR106W, YLR148W]
module_73	endosome - GO:0005768	0.001	4.2e-13	[YMR231W, YLR396C, YAL002W, YDR495C, YPL045W, YDR080W, YKR014C, YBR131W, YGL124C, YLR148W]
module_73	vacuole fusion, non-autophagic - GO:0042144	0.001	5.17e-13	[YMR231W, YLR396C, YDL077C, YPL045W, YDR080W, YOR106W, YLR148W]
module_73	vesicle docking - GO:0048278	0.001	9.98e-12	[YMR231W, YLR396C, YBR131W, YGL124C, YOR106W, YLR148W]
module_73	vacuole - GO:0005773	0.001	3.9e-11	[YMR231W, YLR396C, YML001W, YDL077C, YPL045W, YDR080W, YBR131W, YGL124C, YOR106W, YLR148W]
module_73	cellular membrane organization - GO:0016044	0.002	2.92e-10	[YMR231W, YLR396C, YML001W, YDL077C, YPL045W, YDR080W, YBR131W, YOR106W, YLR148W]
module_73	autophagy - GO:0006914	0.002	5.63e-09	[YLR396C, YML001W, YDL077C, YDR080W, YBR131W, YGL124C, YOR106W]
module_73	post-Golgi vesicle-mediated transport - GO:0006892	0.002	2.01e-08	[YMR231W, YLR396C, YPL195W, YML001W, YPL045W, YLR148W]
module_74	glucose catabolic process - GO:0006007	0.002	2.88e-09	[YKL060C, YLR044C, YHR174W, YOL086C, YCR012W]
module_75	SWI/SNF complex - GO:0016514	0.001	1.3e-15	[YHL025W, YJL176C, YOR290C, YFL049W, YMR033W, YBR289W]
module_75	chromatin modification - GO:0016568	0.001	4.11e-13	[YHL025W, YJL176C, YBL008W, YOR290C, YFL049W, YMR033W, YOR038C, YBR289W, YNL206C]
module_75	regulation of transcription from RNA polymerase II promoter - GO:0006357	0.002	1.84e-10	[YHL025W, YJL176C, YBL008W, YOR290C, YFL049W, YMR033W, YOR038C, YBR289W, YNL206C]
module_75	chromatin remodeling - GO:0006338	0.002	1e-09	[YHL025W, YJL176C, YOR290C, YMR033W, YBR289W, YNL206C]
module_75	nucleosome organization - GO:0034728	0.002	5.54e-08	[YBL008W, YOR290C, YMR033W, YOR038C, YNL206C]
module_75	DNA metabolic process - GO:0006259	0.0230001	1.12e-06	[YHL025W, YBL008W, YOR290C, YMR033W, YOR038C, YBR289W, YNL206C]
module_75	transcription elongation from RNA polymerase II promoter - GO:0006368	0.0239999	1.29e-06	[YBL008W, YMR033W, YOR038C, YNL206C]
module_76	transcription of nuclear large rRNA transcript from RNA polymerase I promoter - GO:0042790	0.001	1.53e-14	[YOR341W, YNL248C, YOR340C, YDR156W, YJL148W]
module_76	DNA-directed RNA polymerase I complex - GO:0005736	0.001	4.08e-14	[YOR341W, YNL248C, YOR340C, YDR156W, YJL148W]
module_76	nucleolus - GO:0005730	0.002	4.68e-09	[YOR341W, YNL248C, YOR340C, YDR156W, YOL006C, YJL148W]
module_77	ER-mitochondrion membrane contact site - GO:0044233	0.001	2.55e-15	[YGL219C, YAL010C, YAL048C, YOL009C, YLL006W]
module_77	protein import into mitochondrial outer membrane - GO:0045040	0.001	5.33e-14	[YHR083W, YAL010C, YOL009C, YLL006W, YNL070W]
module_77	mitochondrial outer membrane - GO:0005741	0.001	1.74e-12	[YHR083W, YGL219C, YAL010C, YAL048C, YOL009C, YLL006W, YNL070W]
module_77	mitochondrial membrane part - GO:0044455	0.001	1.92e-11	[YHR083W, YGL219C, YAL010C, YAL048C, YOL009C, YLL006W, YNL070W]
module_77	mitochondrion organization - GO:0007005	0.002	2.52e-10	[YHR083W, YGL219C, YAL010C, YAL048C, YOL009C, YLL006W, YNL070W]
module_78	acetyl-CoA biosynthetic process - GO:0006085	0.001	2.17e-11	[YER178W, YGR193C, YNL071W, YBR221C]
module_78	mitochondrial matrix - GO:0005759	0.00299999	7.19e-08	[YCR079W, YER178W, YGR193C, YNL071W, YBR221C]
module_79	re-entry into mitotic cell cycle after pheromone arrest - GO:0000321	0.001	3.59e-17	[YMR029C, YFR008W, YNL127W, YLR238W, YMR052W, YDR200C]
module_80	mitochondrial matrix - GO:0005759	0.0350002	2.34e-06	[YDR148C, YFR049W, YFL018C, YIL125W]
module_82	DNA-directed RNA polymerase III complex - GO:0005666	0.001	4.51e-28	[YNR003C, YPR110C, YNL151C, YDL150W, YJL011C, YOR207C, YDR045C, YKL144C, YOR116C, YNL113W]
module_83	nucleotide-excision repair factor 3 complex - GO:0000112	0.001	2.41e-12	[YDR311W, YER171W, YLR005W, YGR258C]
module_84	DNA-directed RNA polymerase II, holoenzyme - GO:0016591	0.001	1.54e-14	[YGR186W, YGR005C, YOR151C, YJL140W, YDL115C, YPR187W, YDR404C, YIL021W]
module_84	DNA-directed RNA polymerase II, core complex - GO:0005665	0.001	1.83e-13	[YOR151C, YJL140W, YPR187W, YDR404C, YIL021W]
module_84	DNA binding - GO:0003677	0.00899995	4.37e-07	[YGR186W, YGR005C, YOR151C, YGR063C, YJL140W, YPR187W, YDR404C, YIL021W]
module_85	translation elongation factor activity - GO:0003746	0.001	7.59e-12	[YPL048W, YAL003W, YKL081W, YLR249W, YPR080W]
module_85	eukaryotic translation elongation factor 1 complex - GO:0005853	0.001	1.68e-11	[YPL048W, YAL003W, YKL081W, YPR080W]
module_86	activation of protein kinase activity - GO:0032147	0.001	1.01e-10	[YCR073C, YNR031C, YLR006C, YJL128C]
module_86	osmosensory signaling pathway - GO:0007231	0.002	6.55e-10	[YCR073C, YNR031C, YLR006C, YJL128C]
module_87	ribonuclease MRP complex - GO:0000172	0.001	3.23e-22	[YNL221C, YLR145W, YNL282W, YBR167C, YDR478W, YBR257W, YBL018C]
module_88	ribosome biogenesis - GO:0042254	0.002	1.34e-08	[YIR026C, YHR170W, YJL122W, YDR101C, YIL115C, YPL169C]
module_90	NuA3 histone acetyltransferase complex - GO:0033100	0.001	2.41e-12	[YBL052C, YPR031W, YOR064C, YJR082C]
module_91	mRNA cleavage and polyadenylation specificity factor complex - GO:0005847	0.001	1.16e-20	[YLR115W, YKL059C, YNL222W, YOR179C, YDR195W, YGR156W, YAL043C]
module_93	ubiquitin-dependent protein catabolic process via the multivesicular body sorting pathway - GO:0043162	0.001	4.97e-15	[YPL065W, YMR077C, YCL008C, YLR119W, YLR417W, YJR102C]
module_93	endosome membrane - GO:0010008	0.001	2.63e-11	[YPL065W, YMR077C, YCL008C, YLR119W, YLR417W, YJR102C]
module_94	nuclear pore - GO:0005643	0.001	8.35e-33	[YFR002W, YML103C, YER105C, YBL079W, YMR153W, YDL116W, YMR047C, YKL068W, YGL172W, YKL057C, YGR119C, YDL088C, YDR192C, YMR129W, YER107C, YKR082W]
module_94	nuclear membrane - GO:0031965	0.001	3.21e-31	[YFR002W, YML103C, YER105C, YBL079W, YMR153W, YDL116W, YMR047C, YKL068W, YGL172W, YKL057C, YGR119C, YDL088C, YDR192C, YMR129W, YER107C, YKR082W]
module_94	structural constituent of nuclear pore - GO:0017056	0.001	1.55e-30	[YFR002W, YER105C, YML103C, YKL057C, YBL079W, YDL116W, YGR119C, YMR047C, YDR192C, YKL068W, YMR129W, YGL172W, YKR082W]
module_94	mRNA transport - GO:0051028	0.001	1.78e-29	[YFR002W, YML103C, YER105C, YBL079W, YMR153W, YDL116W, YMR047C, YKL068W, YGL172W, YKL057C, YGR119C, YDL088C, YDR192C, YMR129W, YER107C, YKR082W]
module_94	nuclear transport - GO:0051169	0.001	7.16e-26	[YFR002W, YML103C, YER105C, YBL079W, YMR153W, YDL116W, YMR047C, YKL068W, YGL172W, YKL057C, YGR119C, YDL088C, YDR192C, YMR129W, YER107C, YKR082W]
module_94	nucleus organization - GO:0006997	0.001	2.91e-24	[YFR002W, YER105C, YML103C, YKL057C, YBL079W, YDL116W, YMR153W, YGR119C, YDL088C, YMR047C, YMR129W, YER107C, YKR082W]
module_94	protein import into nucleus - GO:0006606	0.001	1.03e-22	[YFR002W, YML103C, YKL057C, YDL116W, YMR153W, YGR119C, YMR047C, YDR192C, YKL068W, YMR129W, YGL172W, YKR082W]
module_94	nuclear pore organization - GO:0006999	0.001	4.06e-19	[YFR002W, YER105C, YML103C, YBL079W, YMR153W, YGR119C, YDL088C, YMR047C, YMR129W]
module_94	nuclear pore central transport channel - GO:0044613	0.001	1.33e-16	[YMR153W, YGR119C, YDL088C, YMR047C, YDR192C, YKL068W, YGL172W]
module_94	protein transport - GO:0015031	0.001	1.79e-16	[YFR002W, YML103C, YER105C, YBL079W, YMR153W, YDL116W, YMR047C, YKL068W, YGL172W, YKL057C, YGR119C, YDL088C, YDR192C, YMR129W, YER107C, YKR082W]
module_94	mRNA export from nucleus in response to heat stress - GO:0031990	0.001	4.4e-16	[YML103C, YKL057C, YDL116W, YDL088C, YDR192C, YKL068W, YKR082W]
module_94	cellular component organization or biogenesis at cellular level - GO:0071841	0.002	1.98e-08	[YFR002W, YML103C, YER105C, YBL079W, YMR153W, YDL116W, YMR047C, YKL068W, YGL172W, YKL057C, YGR119C, YDL088C, YDR192C, YMR129W, YER107C, YKR082W]
module_95	cytoplasmic ubiquitin ligase complex - GO:0000153	0.001	3.1e-19	[YBR201W, YML029W, YDR057W, YLR207W, YDR411C, YDL126C, YML013W]
module_95	ER-associated protein catabolic process - GO:0030433	0.001	5.01e-17	[YBR201W, YML029W, YDR057W, YLR207W, YDR411C, YGR048W, YDL126C, YML013W]
module_96	anaphase-promoting complex - GO:0005680	0.001	7.13e-23	[YBL084C, YGL240W, YDR260C, YOR249C, YIR025W, YLR102C, YDL008W, YHR166C, YFR036W]
module_96	anaphase-promoting complex-dependent proteasomal ubiquitin-dependent protein catabolic process - GO:0031145	0.001	3.23e-22	[YBL084C, YGL240W, YDR260C, YOR249C, YIR025W, YDL008W, YHR166C, YFR036W]
module_96	mitotic cell cycle - GO:0000278	0.001	7.3e-16	[YBL084C, YGL240W, YDR260C, YOR249C, YIR025W, YNR009W, YLR102C, YDL008W, YHR166C, YDR451C, YDR113C, YFR036W]
module_96	mitosis - GO:0007067	0.001	3.78e-14	[YBL084C, YGL240W, YDR260C, YOR249C, YIR025W, YLR102C, YDL008W, YHR166C, YDR113C, YFR036W]
module_97	lipid particle - GO:0005811	0.001	2.97e-13	[YIL124W, YKL094W, YDL052C, YBR041W, YLL012W, YBR177C]
module_98	internal protein amino acid acetylation - GO:0006475	0.002	3.92e-08	[YDR181C, YOR213C, YJL115W, YMR127C]
module_98	chromatin silencing at telomere - GO:0006348	0.00299999	9.28e-08	[YDR181C, YOR213C, YJL115W, YMR127C]
module_99	exomer complex - GO:0034044	0.001	7.28e-16	[YMR237W, YKR027W, YJL099W, YOR299W, YLR330W]
module_100	peroxisome fission - GO:0016559	0.001	1.69e-11	[YLL001W, YIL065C, YKR036C, YJL112W]

## Sheet: Table S6
Supplementary Table 6: The highly significant module links in the ModMap solution on yeast PPIs and negative GIs networks
module_0	edge	module_47
module_2	edge	module_3
module_67	edge	module_47
module_0	edge	module_48
module_1	edge	module_0
module_61	edge	module_0
module_47	edge	module_19
module_57	edge	module_48
module_0	edge	module_14
module_1	edge	module_4
module_48	edge	module_47
module_57	edge	module_47
module_2	edge	module_47
module_56	edge	module_47
module_56	edge	module_48
module_61	edge	module_48
module_48	edge	module_19
module_48	edge	module_14
module_61	edge	module_47
module_67	edge	module_0
module_49	edge	module_14
module_67	edge	module_1
module_56	edge	module_0
module_47	edge	module_98
module_0	edge	module_84
module_1	edge	module_48
module_60	edge	module_19
module_57	edge	module_19
module_61	edge	module_19
module_33	edge	module_21
module_46	edge	module_48
module_47	edge	module_94
module_9	edge	module_21
module_33	edge	module_0
module_0	edge	module_46
module_66	edge	module_16
module_1	edge	module_19
module_8	edge	module_14
module_48	edge	module_75
module_63	edge	module_21
module_47	edge	module_75
module_63	edge	module_33
module_42	edge	module_21
module_0	edge	module_72
module_32	edge	module_47
module_1	edge	module_22
module_94	edge	module_88
module_0	edge	module_21
module_47	edge	module_14
module_0	edge	module_90
module_32	edge	module_0
module_0	edge	module_16
module_42	edge	module_26
module_57	edge	module_0
module_63	edge	module_0
module_14	edge	module_70

## Sheet: Table S7
Supplementary Table 7: The set of positive GIs that are specific to yeast cells treated with DNA damage agent MMS
Interactor A	Interactor B
YOL004W	YPR189W
YJL047C	YPR189W
YDR092W	YPR189W
YLR032W	YPR164W
YER116C	YPR164W
YMR224C	YPR164W
YNL201C	YPR164W
YCR066W	YPR164W
YNL246W	YPR164W
YML032C	YPR164W
YDR092W	YPR164W
YOR368W	YPR164W
YDR334W	YPR152C
YNL136W	YPR152C
YLL002W	YPR142C
YJL168C	YPR135W
YCL061C	YPR135W
YCR066W	YPR135W
YML032C	YPR135W
YNL246W	YPR135W
YDR139C	YPR135W
YPL001W	YPR135W
YDR092W	YPR129W
YMR078C	YPR129W
YMR190C	YPR120C
YJL115W	YPR120C
YLL002W	YPR120C
YOR368W	YPR119W
YNL246W	YPR119W
YJL047C	YPR112C
YJL047C	YPR108W
YCR066W	YPR108W
YDR092W	YPR108W
YDR075W	YPR108W
YML032C	YPR107C
YJL047C	YPR107C
YCL061C	YPR085C
YER116C	YPR084W
YCR066W	YPR075C
YKR029C	YPR069C
YMR075W	YPR069C
YNL273W	YPR069C
YDL002C	YPR069C
YLR128W	YPR069C
YNL330C	YPR069C
YEL018W	YPR069C
YJL047C	YPR066W
YDL216C	YPR066W
YLR032W	YPR066W
YMR075W	YPR065W
YMR078C	YPR057W
YPL194W	YPR057W
YJL047C	YPR057W
YDR334W	YPR051W
YPL194W	YPR046W
YGR135W	YPR045C
YDR139C	YPR045C
YOL004W	YPR045C
YNL246W	YPR045C
YDL074C	YPR043W
YDR139C	YPR043W
YOR368W	YPR043W
YMR224C	YPR035W
YOR023C	YPR032W
YOL004W	YPR031W
YLR052W	YPR024W
YLR032W	YPR024W
YDR139C	YPR024W
YNL273W	YPR024W
YMR224C	YPR024W
YNL201C	YPR024W
YOR141C	YPR024W
YML032C	YPR024W
YOR368W	YPR024W
YCR066W	YPR024W
YDR075W	YPR024W
YJL115W	YPR022C
YNL330C	YPR017C
YDR217C	YPR016C
YMR078C	YPR016C
YDR217C	YPL256C
YMR190C	YPL241C
YOR141C	YPL241C
YJL047C	YPL233W
YCR066W	YPL196W
YJL115W	YPL194W
YML032C	YPL194W
YLL002W	YPL194W
YMR224C	YPL194W
YER116C	YPL189W
YNL097C	YPL184C
YKR029C	YPL184C
YDR075W	YPL184C
YDL074C	YPL184C
YBR095C	YPL184C
YJL047C	YPL183C
YLR032W	YPL183C
YDR139C	YPL180W
YPR023C	YPL180W
YKR029C	YPL172C
YOL004W	YPL172C
YJL168C	YPL167C
YOR141C	YPL167C
YER116C	YPL167C
YPL001W	YPL167C
YJL115W	YPL165C
YDR075W	YPL161C
YLL002W	YPL143W
YMR078C	YPL143W
YDR092W	YPL143W
YKR082W	YPL141C
YKR082W	YPL139C
YPR023C	YPL139C
YDR092W	YPL125W
YML032C	YPL124W
YLR032W	YPL122C
YDR217C	YPL122C
YDR092W	YPL122C
YPL001W	YPL120W
YNL330C	YPL119C
YDR075W	YPL113C
YCL061C	YPL106C
YBR095C	YPL106C
YKR082W	YPL106C
YPR023C	YPL106C
YCR066W	YPL101W
YDR075W	YPL101W
YLR052W	YPL100W
YNL097C	YPL090C
YDR139C	YPL090C
YKR082W	YPL089C
YCR066W	YPL076W
YPL194W	YPL057C
YER116C	YPL057C
YOL004W	YPL046C
YOR368W	YPL037C
YNL246W	YPL024W
YDR440W	YPL024W
YLL002W	YPL024W
YNL273W	YPL024W
YOR141C	YPL024W
YMR284W	YPL024W
YOR141C	YPL022W
YDR217C	YPL018W
YDL013W	YPL011C
YMR224C	YPL008W
YNL021W	YPL001W
YMR224C	YOR373W
YJL047C	YOR370C
YMR224C	YOR368W
YDL074C	YOR361C
YJL115W	YOR346W
YPL086C	YOR346W
YOR141C	YOR346W
YOR025W	YOR346W
YLR052W	YOR346W
YHR119W	YOR344C
YDR092W	YOR344C
YDR139C	YOR339C
YDR092W	YOR329C
YDR092W	YOR327C
YJL115W	YOR322C
YJL115W	YOR321W
YLR032W	YOR311C
YMR075W	YOR304W
YDR217C	YOR298C-A
YMR078C	YOR294W
YLR052W	YOR288C
YOR368W	YOR281C
YOR141C	YOR281C
YPL001W	YOR275C
YDL216C	YOR275C
YNL273W	YOR275C
YMR078C	YOR272W
YJL047C	YOR272W
YMR190C	YOR265W
YCR066W	YOR257W
YMR078C	YOR254C
YML032C	YOR244W
YOR368W	YOR243C
YCR066W	YOR243C
YLR032W	YOR243C
YDR092W	YOR234C
YOL004W	YOR234C
YMR078C	YOR232W
YCR066W	YOR217W
YMR224C	YOR216C
YML032C	YOR216C
YER116C	YOR216C
YDL013W	YOR213C
YDR092W	YOR213C
YDR334W	YOR209C
YLR032W	YOR209C
YDR092W	YOR208W
YER116C	YOR184W
YLR052W	YOR179C
YDR075W	YOR179C
YML032C	YOR178C
YDR092W	YOR178C
YCR066W	YOR178C
YDL074C	YOR176W
YJL047C	YOR157C
YML032C	YOR151C
YLR032W	YOR151C
YPL086C	YOR132W
YMR190C	YOR124C
YNL201C	YOR117W
YCR066W	YOR117W
YLR032W	YOR112W
YLL002W	YOR109W
YER116C	YOR109W
YDR334W	YOR098C
YOR368W	YOR078W
YCR066W	YOR078W
YPL001W	YOR078W
YPR023C	YOR078W
YDR139C	YOR078W
YDR075W	YOR078W
YDR075W	YOR076C
YCR066W	YOR076C
YGR056W	YOR075W
YDR092W	YOR074C
YGL175C	YOR074C
YER116C	YOR070C
YDR217C	YOR061W
YBR095C	YOR061W
YDR092W	YOR061W
YLR032W	YOR047C
YPL194W	YOR033C
YPL001W	YOR026W
YCR066W	YOR026W
YLR032W	YOR006C
YBR231C	YOR004W
YGR056W	YOR004W
YCR066W	YOL149W
YDR217C	YOL149W
YJL047C	YOL149W
YMR078C	YOL149W
YNL097C	YOL146W
YNL097C	YOL139C
YLR032W	YOL135C
YMR190C	YOL116W
YJL115W	YOL115W
YGR135W	YOL102C
YMR078C	YOL102C
YDR092W	YOL094C
YDR092W	YOL093W
YGL175C	YOL081W
YER116C	YOL081W
YLR032W	YOL080C
YDR092W	YOL077C
YMR078C	YOL077C
YDR217C	YOL077C
YJL047C	YOL077C
YNL246W	YOL067C
YPL001W	YOL067C
YLR032W	YOL062C
YLR032W	YOL061W
YJL115W	YOL045W
YJL047C	YOL045W
YOR141C	YOL044W
YDR092W	YOL041C
YPR023C	YOL041C
YPL001W	YOL041C
YJL047C	YOL038W
YPL194W	YOL018C
YDR092W	YOL013C
YNL273W	YOL012C
YNL021W	YOL012C
YNL201C	YOL012C
YMR224C	YOL012C
YML032C	YOL012C
YDL002C	YOL012C
YNL215W	YOL012C
YNL136W	YOL011W
YCR066W	YOL010W
YMR078C	YOL006C
YPL194W	YOL006C
YDR092W	YOL006C
YDR075W	YOL005C
YLR032W	YOL005C
YJL047C	YOL005C
YDR092W	YOL005C
YNL330C	YOL005C
YDR075W	YOL003C
YNL097C	YOL003C
YMR190C	YNR060W
YJL115W	YNR060W
YJL047C	YNR054C
YLL002W	YNR053C
YMR075W	YNR047W
YJL047C	YNR038W
YJL047C	YNR035C
YDR092W	YNR035C
YDR075W	YNR035C
YDR217C	YNR035C
YBR231C	YNR035C
YCR066W	YNR035C
YDR217C	YNR032W
YJL047C	YNR017W
YMR078C	YNR017W
YNL246W	YNR006W
YPL001W	YNR006W
YMR075W	YNR004W
YPR023C	YNR004W
YDR092W	YNR004W
YCR066W	YNL325C
YPL086C	YNL323W
YER116C	YNL323W
YLR032W	YNL323W
YKR082W	YNL310C
YEL018W	YNL307C
YPR023C	YNL307C
YPL001W	YNL307C
YMR075W	YNL302C
YDR092W	YNL299W
YPL001W	YNL298W
YDR139C	YNL294C
YDR092W	YNL292W
YDR092W	YNL291C
YDR092W	YNL290W
YDR139C	YNL263C
YMR224C	YNL261W
YCR066W	YNL258C
YOL004W	YNL251C
YDR139C	YNL246W
YJL047C	YNL246W
YDR075W	YNL238W
YLR032W	YNL238W
YPL001W	YNL215W
YDR485C	YNL215W
YDR092W	YNL215W
YOR141C	YNL214W
YLR032W	YNL214W
YDR334W	YNL207W
YDR092W	YNL206C
YDR217C	YNL206C
YPR023C	YNL199C
YDR139C	YNL199C
YJL047C	YNL189W
YCR066W	YNL182C
YEL018W	YNL167C
YBR231C	YNL167C
YMR075W	YNL167C
YGL175C	YNL167C
YDR092W	YNL166C
YMR078C	YNL163C
YJL047C	YNL162W
YMR078C	YNL162W
YDR092W	YNL162W
YOR368W	YNL162W
YDR217C	YNL162W
YOR141C	YNL162W
YPL001W	YNL153C
YML032C	YNL151C
YMR075W	YNL137C
YMR075W	YNL135C
YCL061C	YNL132W
YKR029C	YNL116W
YLL002W	YNL103W
YDR092W	YNL103W
YLR032W	YNL099C
YOR141C	YNL099C
YDL074C	YNL099C
YCR066W	YNL098C
YDL074C	YNL088W
YDR139C	YNL076W
YNL246W	YNL076W
YPL001W	YNL076W
YDL216C	YNL076W
YER116C	YNL070W
YKR029C	YNL069C
YCR066W	YNL069C
YDR440W	YNL064C
YML032C	YNL064C
YDR073W	YNL064C
YBR231C	YNL064C
YDR485C	YNL064C
YDR334W	YNL064C
YGL175C	YNL064C
YDL013W	YNL064C
YCL061C	YNL064C
YEL018W	YNL064C
YBR095C	YNL064C
YLL002W	YNL064C
YMR190C	YNL064C
YJL168C	YNL064C
YJL047C	YNL064C
YNL273W	YNL064C
YBR231C	YNL061W
YJL047C	YNL061W
YKR082W	YNL051W
YML032C	YNL039W
YLR032W	YNL032W
YLR032W	YNL031C
YDL216C	YNL021W
YDR139C	YNL021W
YEL018W	YNL021W
YCR066W	YNL016W
YCR066W	YNL008C
YNL201C	YNL008C
YMR078C	YNL002C
YLR052W	YNL001W
YPR023C	YMR312W
YDR139C	YMR307W
YDL074C	YMR298W
YDL013W	YMR294W
YCR066W	YMR290C
YDR092W	YMR283C
YDL013W	YMR277W
YMR075W	YMR274C
YNL136W	YMR273C
YDR440W	YMR272C
YDR217C	YMR263W
YDR092W	YMR260C
YJL047C	YMR260C
YOR141C	YMR255W
YDR075W	YMR255W
YLR032W	YMR247C
YJL047C	YMR239C
YGL175C	YMR239C
YLR032W	YMR230W
YPL001W	YMR223W
YNL021W	YMR220W
YGR135W	YMR219W
YDR217C	YMR218C
YHR119W	YMR216C
YDR075W	YMR214W
YJL047C	YMR203W
YDR334W	YMR203W
YOR141C	YMR203W
YBR231C	YMR203W
YPL001W	YMR199W
YCL061C	YMR185W
YGR135W	YMR179W
YNL246W	YMR179W
YPL001W	YMR179W
YDR217C	YMR149W
YPR023C	YMR143W
YBR095C	YMR143W
YJL047C	YMR134W
YLR052W	YMR133W
YDR075W	YMR127C
YER116C	YMR121C
YMR224C	YMR117C
YDR075W	YMR111C
YPL194W	YMR080C
YLR052W	YMR080C
YDR075W	YMR080C
YOR368W	YMR073C
YDR073W	YMR070W
YDR217C	YMR067C
YDR075W	YMR060C
YDR092W	YMR059W
YLR032W	YMR054W
YPL194W	YMR054W
YJL047C	YMR052W
YDR217C	YMR052W
YDL074C	YMR049C
YOR141C	YMR049C
YLR052W	YMR042W
YPL001W	YMR039C
YNL215W	YMR035W
YDL013W	YMR035W
YNL097C	YMR035W
YDR217C	YMR028W
YMR224C	YMR026C
YCR066W	YMR022W
YLR032W	YMR022W
YJL115W	YMR015C
YER116C	YMR010W
YCL061C	YMR001C
YDR092W	YMR001C
YLR032W	YML124C
YCR066W	YML119W
YBR095C	YML117W
YDL013W	YML117W
YPR023C	YML112W
YDL216C	YML112W
YPL001W	YML112W
YNL273W	YML112W
YNL246W	YML112W
YDR217C	YML111W
YGR056W	YML107C
YER116C	YML107C
YDR075W	YML103C
YCR066W	YML093W
YOR023C	YML071C
YKR082W	YML069W
YMR078C	YML069W
YDR092W	YML069W
YLR032W	YML065W
YNL215W	YML064C
YMR075W	YML062C
YLR032W	YML059C
YDR092W	YML046W
YMR078C	YML043C
YDL216C	YML038C
YPL086C	YML035C
YLR032W	YML035C
YMR190C	YML029W
YOL004W	YML029W
YNL330C	YML029W
YDL216C	YML028W
YNL246W	YML028W
YMR190C	YML012W
YOR368W	YML001W
YDL216C	YML001W
YJL115W	YML001W
YPL001W	YML001W
YDR217C	YLR438C-A
YDR075W	YLR438C-A
YBR095C	YLR435W
YGR135W	YLR430W
YLL002W	YLR429W
YGR135W	YLR424W
YPL001W	YLR418C
YPR023C	YLR418C
YOR141C	YLR410W
YLR032W	YLR401C
YPR023C	YLR398C
YDR092W	YLR398C
YLR032W	YLR398C
YNL273W	YLR398C
YLR052W	YLR394W
YNL215W	YLR393W
YOR023C	YLR393W
YOL004W	YLR388W
YER116C	YLR376C
YCR066W	YLR373C
YDR075W	YLR373C
YDR217C	YLR372W
YDR139C	YLR370C
YKR082W	YLR363C
YPL001W	YLR360W
YJL047C	YLR337C
YCR066W	YLR337C
YLR032W	YLR337C
YJL047C	YLR336C
YDR092W	YLR335W
YHR119W	YLR335W
YDR075W	YLR335W
YEL018W	YLR330W
YNL246W	YLR330W
YLR052W	YLR330W
YDL216C	YLR330W
YGR135W	YLR323C
YCR066W	YLR320W
YMR190C	YLR320W
YMR224C	YLR320W
YEL018W	YLR320W
YLR032W	YLR320W
YHR119W	YLR320W
YLR032W	YLR319C
YJL168C	YLR317W
YDR217C	YLR317W
YNL097C	YLR317W
YDL216C	YLR317W
YOR033C	YLR317W
YPL001W	YLR317W
YMR224C	YLR317W
YDR075W	YLR317W
YPL086C	YLR317W
YDR092W	YLR315W
YNL097C	YLR315W
YDR075W	YLR312C
YLR032W	YLR306W
YDR485C	YLR298C
YDR217C	YLR291C
YLR032W	YLR289W
YKR082W	YLR289W
YCR066W	YLR287C-A
YDR075W	YLR287C-A
YDR092W	YLR287C-A
YDL013W	YLR287C
YLR032W	YLR278C
YOR141C	YLR277C
YGR135W	YLR272C
YLR052W	YLR268W
YDR092W	YLR264W
YDR075W	YLR264W
YCR066W	YLR264W
YKR082W	YLR262C
YDR217C	YLR242C
YMR284W	YLR239C
YDL216C	YLR239C
YNL246W	YLR239C
YPL001W	YLR239C
YJL115W	YLR239C
YCR066W	YLR239C
YPR023C	YLR238W
YOR141C	YLR224W
YCR066W	YLR223C
YLR052W	YLR207W
YLR032W	YLR206W
YLR052W	YLR200W
YPL001W	YLR200W
YDR139C	YLR200W
YNL246W	YLR200W
YOR368W	YLR200W
YDR092W	YLR197W
YJL047C	YLR197W
YOR023C	YLR196W
YPR023C	YLR190W
YDR217C	YLR181C
YLR032W	YLR180W
YDR092W	YLR167W
YJL047C	YLR167W
YBR231C	YLR167W
YNL273W	YLR167W
YOL004W	YLR146C
YJL047C	YLR140W
YNL273W	YLR140W
YOR368W	YLR135W
YDL013W	YLR133W
YCL061C	YLR131C
YNL021W	YLR131C
YDR092W	YLR128W
YDR217C	YLR110C
YDR092W	YLR110C
YNL215W	YLR103C
YJL115W	YLR091W
YPL001W	YLR085C
YNL330C	YLR083C
YNL246W	YLR079W
YJL115W	YLR079W
YJL115W	YLR056W
YPR023C	YLR055C
YMR075W	YLR055C
YER116C	YLR032W
YOR141C	YLR024C
YDR217C	YLR022C
YDR092W	YLR021W
YPL001W	YLR015W
YJL047C	YLR009W
YDR092W	YLR009W
YJL047C	YLR008C
YCR066W	YLL043W
YMR224C	YLL043W
YPL001W	YLL043W
YJL115W	YLL043W
YDL013W	YLL040C
YMR078C	YLL038C
YER116C	YLL019C
YML032C	YLL002W
YCR066W	YLL002W
YPR023C	YLL002W
YMR224C	YLL002W
YDR092W	YKR101W
YLR032W	YKR100C
YBR095C	YKR099W
YDR092W	YKR099W
YNL097C	YKR099W
YDR075W	YKR099W
YDR139C	YKR098C
YLL002W	YKR098C
YNL215W	YKR098C
YNL021W	YKR098C
YMR224C	YKR098C
YPL001W	YKR098C
YOR033C	YKR098C
YHR119W	YKR096W
YBR231C	YKR092C
YDR334W	YKR092C
YCR066W	YKR092C
YDR075W	YKR077W
YMR075W	YKR077W
YNL136W	YKR077W
YER116C	YKR072C
YGR135W	YKR072C
YOR141C	YKR071C
YLR032W	YKR059W
YMR078C	YKR048C
YGL175C	YKR048C
YDR217C	YKR037C
YLR052W	YKR029C
YDR092W	YKR029C
YGL175C	YKR010C
YJL047C	YKR010C
YDR139C	YKR007W
YCR066W	YKR007W
YDL216C	YKR001C
YDR217C	YKR001C
YPL001W	YKR001C
YJL168C	YKL213C
YPL001W	YKL213C
YNL273W	YKL213C
YKR029C	YKL208W
YLR052W	YKL208W
YDR217C	YKL206C
YJL047C	YKL206C
YDR092W	YKL206C
YJL047C	YKL205W
YDR139C	YKL204W
YPL001W	YKL204W
YPR023C	YKL204W
YNL246W	YKL204W
YDR217C	YKL192C
YJL047C	YKL192C
YMR078C	YKL192C
YBR231C	YKL192C
YNL246W	YKL190W
YJL047C	YKL189W
YDR092W	YKL189W
YGR056W	YKL182W
YNL330C	YKL176C
YDR075W	YKL176C
YDR092W	YKL173W
YCR066W	YKL173W
YMR190C	YKL166C
YDR139C	YKL160W
YDR092W	YKL154W
YDL074C	YKL154W
YCR066W	YKL149C
YDR075W	YKL145W
YJL047C	YKL145W
YDR217C	YKL145W
YDR485C	YKL083W
YDR334W	YKL083W
YDR075W	YKL081W
YDR334W	YKL081W
YMR190C	YKL079W
YPR023C	YKL074C
YDR139C	YKL074C
YMR190C	YKL068W
YEL018W	YKL060C
YCR066W	YKL060C
YLL002W	YKL059C
YOR141C	YKL052C
YDR092W	YKL045W
YPL001W	YKL041W
YOR141C	YKL033W
YMR075W	YKL032C
YJL047C	YKL032C
YPR023C	YKL032C
YJL115W	YKL020C
YJL047C	YKL019W
YGR056W	YKL019W
YLR032W	YKL009W
YPL001W	YKL007W
YLR032W	YKL007W
YOL004W	YJR145C
YOR141C	YJR141W
YOL004W	YJR140C
YPL194W	YJR135C
YLR032W	YJR131W
YGR135W	YJR117W
YDR092W	YJR117W
YJL047C	YJR117W
YCL061C	YJR112W
YJL047C	YJR093C
YNL097C	YJR084W
YOL004W	YJR082C
YOR141C	YJR082C
YPL001W	YJR075W
YDR073W	YJR075W
YDR139C	YJR073C
YPL001W	YJR073C
YPL086C	YJR073C
YLR032W	YJR069C
YDR092W	YJR068W
YOR368W	YJR065C
YJL047C	YJR065C
YCR066W	YJR054W
YMR190C	YJR052W
YGR056W	YJR046W
YDL074C	YJR045C
YEL018W	YJR043C
YNL021W	YJR043C
YJL168C	YJR043C
YGR135W	YJR043C
YGR056W	YJR043C
YGL175C	YJR043C
YBR095C	YJR043C
YLL002W	YJR043C
YLR052W	YJR043C
YDL002C	YJR043C
YJL115W	YJR043C
YDR440W	YJR043C
YMR075W	YJR043C
YNL136W	YJR043C
YPR023C	YJR043C
YNL215W	YJR043C
YLR032W	YJR036C
YJL115W	YJR033C
YDR075W	YJR033C
YDL013W	YJR017C
YLR032W	YJR017C
YCR066W	YJR016C
YBR231C	YJR013W
YDR217C	YJR007W
YDR092W	YJR007W
YDL074C	YJR007W
YOR368W	YJR007W
YOR141C	YJL210W
YLR032W	YJL208C
YLR032W	YJL198W
YPL194W	YJL197W
YDR092W	YJL187C
YMR190C	YJL187C
YDR092W	YJL177W
YLR032W	YJL177W
YMR190C	YJL177W
YDR217C	YJL177W
YCR066W	YJL168C
YLL002W	YJL168C
YDR440W	YJL165C
YPL001W	YJL165C
YPL001W	YJL154C
YDR217C	YJL154C
YNL246W	YJL149W
YPL001W	YJL148W
YJL047C	YJL143W
YDR092W	YJL143W
YDR092W	YJL140W
YOL004W	YJL138C
YBR231C	YJL136C
YDR334W	YJL136C
YDR092W	YJL134W
YDL013W	YJL134W
YLR032W	YJL134W
YJL047C	YJL134W
YPR023C	YJL124C
YGR135W	YJL124C
YDL216C	YJL124C
YMR075W	YJL124C
YHR119W	YJL124C
YDR092W	YJL122W
YLR032W	YJL122W
YOR368W	YJL122W
YNL246W	YJL092W
YDR092W	YJL092W
YDL216C	YJL092W
YER116C	YJL082W
YLR052W	YJL081C
YNL246W	YJL081C
YMR075W	YJL055W
YBR095C	YJL055W
YOL004W	YJL055W
YNL246W	YJL053W
YDR217C	YJL053W
YPL001W	YJL053W
YLR032W	YJL048C
YDL216C	YJL047C
YDR139C	YJL047C
YLR032W	YJL047C
YOR141C	YJL046W
YJL115W	YJL046W
YOR368W	YJL046W
YPL001W	YJL046W
YNL136W	YJL030W
YEL018W	YJL030W
YMR224C	YJL026W
YMR078C	YJL014W
YDR092W	YJL014W
YDR075W	YJL014W
YDR217C	YJL008C
YBR231C	YJL008C
YDR092W	YJL008C
YDR075W	YJL008C
YPR023C	YIR033W
YJL047C	YIR033W
YDR217C	YIR033W
YNL136W	YIR033W
YDR334W	YIR033W
YEL018W	YIR033W
YNL201C	YIR023W
YKR082W	YIR012W
YDR075W	YIR005W
YDR092W	YIR005W
YOR023C	YIR004W
YLR052W	YIR003W
YLL002W	YIR002C
YER116C	YIL156W
YGL175C	YIL149C
YHR119W	YIL149C
YCR066W	YIL142W
YDR217C	YIL142W
YDR485C	YIL142W
YNL246W	YIL139C
YJL168C	YIL139C
YLL002W	YIL129C
YMR078C	YIL129C
YOR141C	YIL115C
YLL002W	YIL112W
YEL018W	YIL105C
YDL216C	YIL090W
YNL246W	YIL090W
YJL047C	YIL078W
YCL061C	YIL078W
YDL013W	YIL076W
YPL001W	YIL076W
YML032C	YIL075C
YDR092W	YIL062C
YCR066W	YIL062C
YMR224C	YIL051C
YLR128W	YIL039W
YOR023C	YIL039W
YLR052W	YIL039W
YML032C	YIL035C
YJL047C	YIL030C
YOR368W	YIL008W
YCR066W	YIL003W
YLR032W	YHR207C
YOL004W	YHR204W
YNL097C	YHR203C
YBR095C	YHR203C
YLR032W	YHR203C
YDR092W	YHR197W
YCR066W	YHR196W
YKR029C	YHR189W
YOR368W	YHR187W
YOL004W	YHR181W
YDR217C	YHR170W
YPL194W	YHR167W
YMR075W	YHR167W
YDR075W	YHR167W
YLR032W	YHR166C
YPL194W	YHR158C
YOR141C	YHR156C
YJL115W	YHR154W
YOR033C	YHR154W
YER116C	YHR154W
YCR066W	YHR154W
YLR032W	YHR154W
YNL246W	YHR154W
YLL002W	YHR154W
YOR141C	YHR134W
YPL086C	YHR115C
YPR023C	YHR114W
YDR075W	YHR114W
YDR092W	YHR081W
YPL194W	YHR081W
YPR023C	YHR081W
YPL194W	YHR077C
YJL047C	YHR077C
YDR075W	YHR077C
YNL246W	YHR067W
YLR032W	YHR067W
YDL216C	YHR067W
YPL001W	YHR067W
YDR092W	YHR066W
YDR334W	YHR062C
YJL047C	YHR062C
YMR190C	YHR058C
YDR092W	YHR034C
YOR141C	YHR034C
YDR075W	YHR034C
YLR052W	YHR030C
YPR023C	YHR025W
YNL215W	YHR025W
YKR082W	YHR005C
YOR141C	YHR005C
YDL074C	YHR005C
YMR190C	YHR001W-A
YOR023C	YHR001W-A
YEL018W	YHR001W-A
YOR023C	YHL029C
YLL002W	YHL027W
YEL018W	YHL023C
YBR231C	YHL023C
YDL216C	YHL023C
YDR334W	YHL023C
YDR075W	YHL023C
YLL002W	YHL015W
YJL115W	YHL009C
YNL021W	YHL003C
YPL086C	YHL003C
YOR033C	YHL003C
YJL115W	YGR275W
YHR119W	YGR270W
YNL136W	YGR270W
YOR023C	YGR270W
YJL115W	YGR265W
YGR056W	YGR251W
YNL097C	YGR251W
YNL097C	YGR229C
YLR032W	YGR223C
YMR224C	YGR223C
YDL013W	YGR217W
YDR092W	YGR202C
YDR075W	YGR200C
YLR052W	YGR197C
YPL001W	YGR188C
YJL115W	YGR184C
YKR029C	YGR184C
YLR032W	YGR181W
YMR224C	YGR181W
YDR217C	YGR178C
YMR075W	YGR178C
YDR092W	YGR178C
YDL074C	YGR145W
YMR190C	YGR133W
YNL330C	YGR133W
YLR052W	YGR123C
YDR139C	YGR122W
YDL074C	YGR118W
YCR066W	YGR109C
YMR078C	YGR101W
YOR141C	YGR099W
YDL074C	YGR098C
YDL074C	YGR094W
YDR217C	YGR094W
YJL115W	YGR092W
YOR141C	YGR091W
YMR075W	YGR089W
YDR139C	YGR081C
YDR092W	YGR081C
YPL001W	YGR078C
YJL115W	YGR078C
YOR368W	YGR078C
YDL216C	YGR078C
YOR141C	YGR077C
YCR066W	YGR075C
YMR078C	YGR075C
YLR052W	YGR072W
YDR075W	YGR072W
YKR082W	YGR046W
YDR075W	YGR046W
YDR092W	YGR046W
YNL201C	YGR038W
YKR082W	YGR037C
YEL018W	YGR003W
YCR066W	YGR003W
YCR066W	YGL255W
YDR075W	YGL253W
YDR092W	YGL253W
YNL246W	YGL252C
YLR032W	YGL250W
YKR082W	YGL250W
YKR029C	YGL242C
YLL002W	YGL239C
YNL215W	YGL237C
YJL115W	YGL232W
YMR190C	YGL227W
YPL086C	YGL219C
YKR082W	YGL219C
YNL246W	YGL212W
YOR368W	YGL212W
YPL001W	YGL212W
YDR139C	YGL212W
YDL216C	YGL212W
YKR082W	YGL203C
YDR217C	YGL203C
YDR075W	YGL197W
YMR190C	YGL194C
YLR032W	YGL194C
YML032C	YGL194C
YDR075W	YGL174W
YMR284W	YGL169W
YOR368W	YGL168W
YLR052W	YGL168W
YCL061C	YGL168W
YLR052W	YGL167C
YER116C	YGL161C
YOR141C	YGL153W
YPL194W	YGL147C
YJL047C	YGL147C
YLR032W	YGL147C
YDR092W	YGL141W
YNL330C	YGL133W
YMR075W	YGL133W
YBR231C	YGL133W
YER116C	YGL131C
YOR025W	YGL126W
YGR135W	YGL126W
YDL013W	YGL116W
YLR052W	YGL115W
YDR075W	YGL105W
YCR066W	YGL091C
YDR334W	YGL090W
YNL021W	YGL087C
YCR066W	YGL087C
YER116C	YGL087C
YKR029C	YGL087C
YLL002W	YGL087C
YJL168C	YGL087C
YOR025W	YGL087C
YML032C	YGL087C
YDR139C	YGL087C
YOR141C	YGL087C
YNL215W	YGL087C
YDR092W	YGL087C
YDR092W	YGL086W
YKR082W	YGL078C
YPR023C	YGL078C
YPL001W	YGL078C
YDL074C	YGL074C
YLR032W	YGL071W
YCL061C	YGL068W
YMR075W	YGL066W
YPR023C	YGL066W
YDR217C	YGL060W
YDR075W	YGL048C
YJL047C	YGL048C
YNL273W	YGL040C
YLR052W	YGL040C
YER116C	YGL035C
YDR092W	YGL031C
YPR023C	YGL031C
YPR023C	YGL029W
YLR032W	YGL029W
YDR092W	YGL029W
YDR217C	YGL022W
YNL246W	YGL019W
YPL001W	YGL019W
YCR066W	YGL016W
YLL002W	YGL016W
YLR052W	YGL016W
YOR141C	YGL014W
YNL273W	YGL011C
YMR078C	YGL008C
YOR141C	YGL008C
YDR217C	YGL008C
YLR052W	YFR053C
YMR190C	YFR053C
YJL047C	YFR052W
YDR217C	YFR052W
YCR066W	YFR048W
YCR066W	YFR027W
YDR217C	YFR019W
YCR066W	YFR019W
YPL001W	YFR019W
YCR066W	YFR013W
YDR092W	YFR013W
YGR056W	YFR010W
YCR066W	YFR009W
YJL115W	YFL033C
YNL246W	YFL033C
YLR032W	YFL027C
YDL074C	YFL024C
YLR032W	YFL023W
YDR075W	YFL023W
YCR066W	YFL023W
YDR092W	YFL022C
YMR078C	YFL022C
YJL047C	YFL022C
YDR139C	YFL018C
YPL001W	YFL018C
YDL216C	YFL018C
YMR284W	YFL018C
YNL246W	YFL018C
YJL115W	YFL018C
YOR368W	YFL018C
YCR066W	YFL018C
YPL001W	YFL013C
YJL115W	YFL013C
YJL115W	YFL011W
YDL074C	YFL008W
YDR092W	YFL007W
YJL115W	YFL003C
YDR334W	YFL002C
YJL047C	YFL002C
YOR368W	YFL002C
YMR078C	YFL002C
YOR141C	YFL001W
YKR029C	YFL001W
YDR139C	YFL001W
YDL216C	YFL001W
YOR141C	YER178W
YMR078C	YER177W
YDR092W	YER177W
YDR075W	YER167W
YDR092W	YER161C
YDR217C	YER161C
YMR078C	YER156C
YDR092W	YER156C
YNL273W	YER151C
YDR092W	YER151C
YNL097C	YER151C
YGR135W	YER144C
YDR334W	YER129W
YMR224C	YER129W
YLR032W	YER129W
YLL002W	YER129W
YDR139C	YER116C
YDR217C	YER112W
YOR368W	YER111C
YNL201C	YER098W
YDR073W	YER095W
YGR135W	YER092W
YLR052W	YER075C
YNL330C	YER075C
YOR368W	YER061C
YCR066W	YER061C
YNL246W	YER061C
YPL001W	YER061C
YNL215W	YER052C
YNL097C	YER048C
YDR092W	YER038C
YNL136W	YER031C
YDR217C	YER025W
YDL074C	YER023W
YER116C	YER022W
YNL246W	YER007W
YDR092W	YER002W
YOR368W	YER002W
YMR078C	YEL053C
YDR334W	YEL053C
YOR141C	YEL048C
YGR135W	YEL048C
YNL246W	YEL047C
YDR092W	YEL033W
YLR052W	YEL033W
YDR217C	YEL033W
YLR032W	YEL033W
YDR217C	YEL002C
YOR368W	YDR510W
YDL013W	YDR505C
YOR368W	YDR499W
YCL061C	YDR499W
YDR217C	YDR498C
YCR066W	YDR496C
YOR368W	YDR496C
YNL330C	YDR496C
YPR023C	YDR496C
YLR032W	YDR496C
YDR092W	YDR496C
YLR032W	YDR490C
YDL013W	YDR490C
YMR078C	YDR490C
YMR190C	YDR479C
YDR217C	YDR478W
YMR224C	YDR478W
YNL021W	YDR477W
YLR052W	YDR477W
YDL013W	YDR477W
YNL215W	YDR477W
YGR135W	YDR472W
YLR032W	YDR466W
YCR066W	YDR464W
YJL047C	YDR464W
YBR095C	YDR463W
YDR075W	YDR440W
YPL001W	YDR435C
YCL061C	YDR435C
YGR135W	YDR435C
YLR128W	YDR421W
YMR190C	YDR421W
YDR139C	YDR414C
YPL001W	YDR414C
YMR224C	YDR414C
YDR092W	YDR404C
YDR075W	YDR395W
YNL330C	YDR395W
YJL047C	YDR395W
YNL097C	YDR395W
YKR029C	YDR395W
YDR075W	YDR394W
YDR217C	YDR394W
YCR066W	YDR394W
YOL004W	YDR390C
YLR052W	YDR388W
YNL201C	YDR386W
YLR032W	YDR386W
YLL002W	YDR386W
YNL273W	YDR386W
YCR066W	YDR386W
YER116C	YDR386W
YLR032W	YDR382W
YDR092W	YDR382W
YNL097C	YDR382W
YDR139C	YDR382W
YDL216C	YDR382W
YOR368W	YDR382W
YBR095C	YDR382W
YPL001W	YDR382W
YPL001W	YDR378C
YCR066W	YDR378C
YDL216C	YDR378C
YDR075W	YDR378C
YKR029C	YDR378C
YKR082W	YDR373W
YPL194W	YDR372C
YJL115W	YDR363W
YCL061C	YDR362C
YJL047C	YDR361C
YDR092W	YDR339C
YMR078C	YDR339C
YJL047C	YDR339C
YOR141C	YDR339C
YDR092W	YDR332W
YMR078C	YDR332W
YML032C	YDR329C
YLR032W	YDR318W
YLR052W	YDR315C
YDR217C	YDR315C
YKR082W	YDR313C
YCR066W	YDR310C
YMR190C	YDR306C
YDR092W	YDR306C
YLR032W	YDR304C
YHR119W	YDR297W
YLR032W	YDR297W
YDL013W	YDR297W
YDR092W	YDR297W
YML032C	YDR265W
YOR141C	YDR265W
YLR032W	YDR257C
YLR032W	YDR255C
YDR075W	YDR255C
YPL001W	YDR245W
YDR075W	YDR245W
YOR141C	YDR244W
YOR033C	YDR232W
YDR440W	YDR232W
YOL004W	YDR228C
YPL001W	YDR225W
YLR032W	YDR225W
YGR056W	YDR224C
YBR095C	YDR221W
YJL115W	YDR217C
YBR231C	YDR212W
YJL047C	YDR212W
YDL074C	YDR208W
YLL002W	YDR201W
YDL074C	YDR201W
YLR052W	YDR191W
YKR082W	YDR191W
YGR135W	YDR190C
YCL061C	YDR187C
YJL047C	YDR182W
YNL273W	YDR181C
YDR075W	YDR181C
YDR092W	YDR181C
YMR190C	YDR177W
YDR092W	YDR174W
YDR075W	YDR174W
YLR032W	YDR174W
YMR224C	YDR167W
YOL004W	YDR166C
YNL273W	YDR164C
YGR135W	YDR164C
YLR032W	YDR163W
YLR052W	YDR162C
YJL047C	YDR161W
YOL004W	YDR161W
YNL330C	YDR156W
YOL004W	YDR155C
YLR032W	YDR153C
YPR023C	YDR150W
YCL061C	YDR141C
YPL001W	YDR128W
YPR023C	YDR128W
YMR284W	YDR127W
YDL074C	YDR121W
YMR078C	YDR121W
YKR082W	YDR118W
YLR032W	YDR118W
YPR023C	YDR101C
YDR217C	YDR101C
YOR368W	YDR101C
YPL194W	YDR099W
YDR217C	YDR097C
YGR135W	YDR097C
YDL013W	YDR096W
YLR052W	YDR096W
YJL115W	YDR092W
YML032C	YDR092W
YOR141C	YDR092W
YMR224C	YDR092W
YMR078C	YDR087C
YPL001W	YDR080W
YPR023C	YDR074W
YPL001W	YDR074W
YEL018W	YDR074W
YMR078C	YDR073W
YEL018W	YDR061W
YDR217C	YDR050C
YDR217C	YDR049W
YGR135W	YDR047W
YDR334W	YDR045C
YBR231C	YDR045C
YNL201C	YDR045C
YJL047C	YDR045C
YJL168C	YDR041W
YLR032W	YDR025W
YNL330C	YDR025W
YJL115W	YDR014W
YLR052W	YDR014W
YER116C	YDR014W
YLR032W	YDR009W
YLR052W	YDR005C
YER116C	YDR004W
YNL273W	YDR004W
YDR092W	YDR004W
YOR025W	YDR004W
YLL002W	YDR004W
YJL115W	YDR004W
YLR128W	YDR004W
YCR066W	YDR004W
YLR052W	YDL232W
YMR078C	YDL230W
YDL013W	YDL230W
YMR190C	YDL226C
YMR190C	YDL224C
YCR066W	YDL224C
YLR032W	YDL213C
YDR075W	YDL212W
YJL047C	YDL212W
YMR078C	YDL212W
YDR092W	YDL209C
YKR082W	YDL209C
YJL047C	YDL208W
YMR078C	YDL208W
YMR224C	YDL205C
YGR135W	YDL205C
YPL194W	YDL203C
YOR368W	YDL195W
YDR217C	YDL195W
YML032C	YDL190C
YOL004W	YDL188C
YDR092W	YDL165W
YDL013W	YDL165W
YDR092W	YDL153C
YKR029C	YDL150W
YCL061C	YDL148C
YLR032W	YDL140C
YOL004W	YDL136W
YLR032W	YDL134C
YDL013W	YDL132W
YOR368W	YDL130W
YDR217C	YDL130W
YDR092W	YDL130W
YOL004W	YDL130W
YCR066W	YDL130W
YLL002W	YDL120W
YGR135W	YDL117W
YJL047C	YDL115C
YNL273W	YDL115C
YLR032W	YDL102W
YMR190C	YDL102W
YDR075W	YDL099W
YML032C	YDL098C
YCL061C	YDL095W
YCR066W	YDL093W
YPL194W	YDL089W
YDR075W	YDL083C
YPL001W	YDL083C
YNL097C	YDL083C
YPR023C	YDL083C
YCR066W	YDL083C
YJL115W	YDL076C
YDR075W	YDL074C
YDR139C	YDL074C
YNL201C	YDL074C
YHR119W	YDL070W
YML032C	YDL065C
YDR092W	YDL061C
YNL097C	YDL061C
YOR023C	YDL060W
YMR224C	YDL059C
YMR190C	YDL059C
YJL115W	YDL059C
YNL021W	YDL056W
YDR075W	YDL056W
YGR135W	YDL055C
YMR190C	YDL052C
YCR066W	YDL043C
YMR078C	YDL033C
YDR217C	YDL029W
YDR075W	YDL029W
YJL047C	YDL029W
YMR078C	YDL029W
YLR052W	YDL020C
YDR139C	YDL020C
YGR056W	YDL017W
YJL047C	YDL015C
YDR092W	YDL014W
YCR066W	YDL014W
YNL273W	YDL014W
YDL216C	YDL013W
YDR139C	YDL013W
YDR075W	YDL007W
YDR217C	YDL007W
YDR092W	YDL007W
YJL047C	YDL007W
YCR066W	YDL007W
YOR368W	YDL006W
YDR139C	YDL002C
YDL216C	YDL002C
YPL194W	YCR093W
YMR190C	YCR087C-A
YDR217C	YCR087C-A
YPL194W	YCR087C-A
YJL047C	YCR086W
YMR224C	YCR066W
YDR217C	YCR050C
YDR092W	YCR033W
YMR190C	YCR033W
YDR075W	YCR033W
YLR032W	YCR033W
YPR023C	YCR031C
YKR029C	YCR031C
YMR075W	YCR031C
YDR217C	YCR026C
YMR190C	YCR024C-A
YDR217C	YCR024C-A
YPL194W	YCR020C-A
YPL001W	YCR017C
YDR075W	YCR009C
YBR231C	YCR009C
YLL002W	YCR008W
YMR078C	YCL043C
YCR066W	YCL036W
YER116C	YCL036W
YLR032W	YCL036W
YMR284W	YCL032W
YKR029C	YCL032W
YOL004W	YCL032W
YNL201C	YCL032W
YDR139C	YCL032W
YMR078C	YCL031C
YPL001W	YCL011C
YGL175C	YCL011C
YLR052W	YCL011C
YEL018W	YCL001W-A
YNL097C	YCL001W
YLR032W	YBR295W
YDR217C	YBR295W
YKR029C	YBR291C
YDR217C	YBR291C
YLR032W	YBR290W
YLR032W	YBR286W
YDR217C	YBR283C
YJL047C	YBR281C
YDR217C	YBR281C
YLR032W	YBR280C
YDR092W	YBR275C
YLR032W	YBR272C
YDR092W	YBR272C
YDR217C	YBR269C
YJL047C	YBR269C
YCR066W	YBR265W
YDR217C	YBR265W
YNL273W	YBR254C
YJL047C	YBR243C
YDL013W	YBR238C
YML032C	YBR237W
YLR032W	YBR229C
YJL047C	YBR223C
YDR217C	YBR221C
YDR217C	YBR215W
YPL001W	YBR215W
YDR075W	YBR201W
YNL246W	YBR200W
YLR128W	YBR200W
YPL001W	YBR200W
YMR224C	YBR196C
YPL001W	YBR195C
YJL047C	YBR195C
YGR135W	YBR195C
YBR095C	YBR181C
YPR023C	YBR181C
YPL001W	YBR175W
YPL001W	YBR171W
YCR066W	YBR171W
YDR092W	YBR168W
YDR485C	YBR164C
YKR082W	YBR164C
YDR334W	YBR164C
YER116C	YBR162W-A
YNL330C	YBR150C
YML032C	YBR150C
YDR092W	YBR143C
YJL047C	YBR142W
YLR032W	YBR135W
YLR032W	YBR132C
YDL216C	YBR131W
YOR368W	YBR131W
YNL246W	YBR131W
YDR092W	YBR121C
YDR217C	YBR119W
YMR190C	YBR114W
YJL047C	YBR110W
YJL115W	YBR108W
YLR032W	YBR108W
YER116C	YBR108W
YDR075W	YBR103W
YLL002W	YBR103W
YDR092W	YBR103W
YLR052W	YBR103W
YDR092W	YBR102C
YJL115W	YBR094W
YNL246W	YBR094W
YCR066W	YBR094W
YOR025W	YBR094W
YDL013W	YBR094W
YLL002W	YBR094W
YPL001W	YBR094W
YDR440W	YBR094W
YJL047C	YBR091C
YDR092W	YBR087W
YPR023C	YBR083W
YMR075W	YBR083W
YDR092W	YBR083W
YLR052W	YBR073W
YDR217C	YBR070C
YLR032W	YBR069C
YDR217C	YBR065C
YOR141C	YBR060C
YOR368W	YBR041W
YMR190C	YBR034C
YGL175C	YBR034C
YOL004W	YBR034C
YOL004W	YBR031W
YCR066W	YBR025C
YLR052W	YBR023C
YER116C	YBR022W
YPL001W	YBR010W
YCR066W	YBR009C
YBR231C	YBR004C
YNL246W	YBL103C
YDL216C	YBL103C
YOR141C	YBL101C
YMR075W	YBL092W
YDR139C	YBL092W
YMR224C	YBL092W
YPL001W	YBL088C
YMR224C	YBL088C
YNL330C	YBL087C
YER116C	YBL085W
YLR032W	YBL084C
YDR092W	YBL082C
YDR075W	YBL079W
YJL047C	YBL079W
YPR023C	YBL079W
YNL273W	YBL079W
YCR066W	YBL078C
YDR139C	YBL078C
YGR135W	YBL058W
YLR032W	YBL058W
YPR023C	YBL052C
YOL004W	YBL052C
YCR066W	YBL051C
YER116C	YBL036C
YNL201C	YBL032W
YLL002W	YBL030C
YMR190C	YBL027W
YMR075W	YBL027W
YCL061C	YBL021C
YPL086C	YBL021C
YJL168C	YBL017C
YPL001W	YBL007C
YMR078C	YAR019C
YNL097C	YAR019C
YDR075W	YAR018C
YNL097C	YAR014C
YGR135W	YAR014C
YCL061C	YAR008W
YKR029C	YAR003W
YMR224C	YAR002W
YLR052W	YAR002W
YGR135W	YAL055W
YMR224C	YAL055W
YLL002W	YAL055W
YGL175C	YAL055W
YPL001W	YAL053W
YJL115W	YAL053W
YPL001W	YAL040C
YDR217C	YAL038W
YNL097C	YAL033W
YOR141C	YAL027W
YJL047C	YAL023C
YDR217C	YAL023C
YDL013W	YAL021C
YNL136W	YAL021C
YDR075W	YAL021C
YCR066W	YAL020C
YOR141C	YAL020C
YDR217C	YAL019W
YDR075W	YAL010C
YOR141C	YAL010C
YLR032W	YAL007C
YER116C	YAL007C
YPL194W	YAL007C
YER116C	YAL002W
YPL089C	YIR026C
YNL183C	YLR120C
YLR320W	YKL126W
YMR199W	YML027W
YPR106W	YNR047W
YPL256C	YNL217W
YML032C	YLR278C
YML081W	YLR278C
YLR238W	YKL161C
YNL167C	YKL161C
YPL042C	YKL161C
YMR019W	YIL042C
YOR380W	YIL042C
YKR034W	YDR451C
YHR206W	YGL059W
YIR017C	YGL059W
YLR320W	YGL059W
YHR006W	YER184C
YLR096W	YER184C
YLR131C	YER184C
YML007W	YER184C
YMR053C	YER184C
YOR061W	YER184C
YPL177C	YER184C
YLR176C	YER130C
YOL016C	YER130C
YPL042C	YER130C
YDR490C	YDR266C
YFL033C	YDR266C
YLR320W	YDR266C
YML099C	YDR266C
YER123W	YDR067C
YJL095W	YDR067C
YJR110W	YDR067C
YLR182W	YDR067C
YPL150W	YDR067C
YIL113W	YDR049W
YJR110W	YDR049W
YOL012C	YDR049W
YOL113W	YDR049W
YOR380W	YDR049W
YML112W	YDR026C
YNL199C	YDR026C
YOL067C	YDR026C
YGR123C	YDL025C
YIR023W	YDL025C
YJL089W	YDL025C
YKL038W	YDL025C
YLR248W	YDL025C
YFR014C	YCR095C
YHL027W	YER123W
YLR016C	YER123W
YLR096W	YER123W
YMR199W	YER123W
YOR368W	YER123W
YJL165C	YHR135C
YKL139W	YHR135C
YCR008W	YBR239C
YDL106C	YBR239C
YGL071W	YBR239C
YHR030C	YBR239C
YNL199C	YBR239C
YPL177C	YBR239C
YDR213W	YBR028C
YJL168C	YBR028C
YLL002W	YBR028C
YLR228C	YBL054W
YML027W	YBL054W
YML032C	YBL054W
YHR079C	YDR259C
YJL165C	YDR259C
YLL002W	YIR018W
YLR176C	YHL009C
YJR110W	YJL141C
YML051W	YJL141C
YMR199W	YJL141C
YMR053C	YIL101C
YPL042C	YOR230W
YNL199C	YML076C
YOL067C	YML076C
YOR140W	YML041C
YPL256C	YML041C
YDR247W	YDR213W
YDR277C	YDR213W
YDR334W	YDR213W
YGL151W	YDR213W
YGL180W	YDR213W
YHR191C	YDR213W
YIL035C	YDR213W
YNL068C	YDR213W
YNL097C	YDR213W
YNL199C	YDR213W
YOL001W	YDR213W
YOL067C	YDR213W
YER089C	YDR207C
YER122C	YDR207C
YER169W	YDR207C
YER184C	YDR207C
YGL071W	YDR207C
YGL151W	YDR207C
YIL035C	YDR207C
YIR033W	YDR207C
YJR140C	YDR207C
YKL185W	YDR207C
YKL204W	YDR207C
YNL053W	YDR207C
YNL330C	YDR207C
YNR047W	YDR207C
YOL016C	YDR207C
YOR140W	YDR207C
YOR267C	YDR207C
YOR368W	YDR207C
YPL179W	YDR207C
YML032C	YDR092W
YKL005C	YJL164C
YLR228C	YJL164C
YNR047W	YJL164C
YIL128W	YGL096W
YKL168C	YGL096W
YLR098C	YGL096W
YNL199C	YGL096W
YLR357W	YLR183C
YML041C	YLR183C
YOR267C	YLR183C
YLR098C	YJR066W
YNL032W	YJR066W
YDR067C	YBL088C
YDR092W	YBL088C
YDR216W	YBL088C
YER095W	YBL088C
YER111C	YBL088C
YJR060W	YBL088C
YKL015W	YBL088C
YKL048C	YBL088C
YKR067W	YBL088C
YLR183C	YBL088C
YLR260W	YBL088C
YML032C	YBL088C
YOR032C	YBL088C
YDR213W	YBR083W
YLR433C	YBR150C
YML032C	YBR150C
YER089C	YDR334W
YGL071W	YDR334W
YHR124W	YDR334W
YJL115W	YDR334W
YLR183C	YDR334W
YLR260W	YDR334W
YMR078C	YDR334W
YNL154C	YDR334W
YOL045W	YDR334W
YPL256C	YDR334W
YPR120C	YDR334W
YML032C	YLR182W
YNL309W	YLR182W
YJL115W	YER111C
YKL043W	YER111C
YLR032W	YER111C
YLR238W	YER111C
YML032C	YER111C
YNL199C	YER111C
YNL056W	YJL187C
YKL072W	YBR231C
YLR320W	YGL162W
YER095W	YDR310C
YML032C	YDR310C
YMR037C	YHR006W
YMR053C	YHR006W
YJL095W	YDR463W
YLR013W	YDR463W
YOL001W	YDR463W
YPL177C	YKL072W
YIL128W	YHR178W
YJR110W	YHR178W
YKL005C	YHR178W
YKL204W	YHR178W
YNL053W	YHR178W
YNR063W	YMR019W
YOR358W	YMR053C
YDR075W	YCR073C
YDR207C	YCR073C
YER095W	YCR073C
YHR006W	YCR073C
YML032C	YCR073C
YML112W	YCR073C
YGL180W	YER161C
YGL252C	YER161C
YHL027W	YER161C
YHR030C	YER161C
YLR248W	YER161C
YLR451W	YER161C
YNR047W	YER161C
YNL330C	YNL204C
YGR188C	YGL131C
YJR059W	YGL131C
YLR133W	YGL131C
YMR042W	YGL131C
YMR199W	YDR477W
YOL108C	YDR477W
YPR106W	YBR182C
YPR106W	YER116C
YKL043W	YHR030C
YKR099W	YHR030C
YLR120C	YHR030C
YLR238W	YHR030C
YLR260W	YHR030C
YML113W	YHR030C
YMR284W	YHR030C
YNL199C	YHR030C
YNL309W	YHR030C
YOL012C	YHR030C
YOR061W	YHR030C
YOR351C	YHR030C
YJL006C	YHR206W
YJL115W	YHR206W
YJR060W	YHR206W
YML032C	YHR206W
YML112W	YHR206W
YMR019W	YHR206W
YNL298W	YHR206W
YLR451W	YJL089W
YML051W	YJL089W
YLR451W	YJL168C
YOR113W	YJL168C
YKL166C	YGR208W
YLR131C	YGR208W
YMR199W	YGR208W
YJL006C	YIL113W
YML032C	YIL113W
YML112W	YIL113W
YLL002W	YGL083W
YDR213W	YCR008W
YFL044C	YCR008W
YGL254W	YCR008W
YKL166C	YCR008W
YKL198C	YCR008W
YLR357W	YCR008W
YOR230W	YER129W
YCR066W	YBR095C
YCR095C	YBR095C
YDR213W	YBR095C
YDR436W	YBR095C
YJR127C	YBR095C
YKL139W	YBR095C
YLR133W	YBR095C
YMR224C	YBR095C
YNL056W	YBR095C
YNL099C	YBR095C
YLR133W	YLL002W
YPL236C	YLL002W
YDR213W	YBL103C
YGL096W	YBL103C
YPR065W	YBL103C
YPL256C	YOL067C
YPR008W	YOL067C
YMR104C	YLR357W
YMR216C	YLR357W
YHR030C	YDL216C
YML112W	YDL216C
YDL188C	YDL020C
YDR463W	YDL020C
YDR501W	YDL020C
YER089C	YDL020C
YGL071W	YDL020C
YML027W	YDL020C
YMR136W	YDL020C
YNR032W	YDL020C
YNR063W	YDL020C
YOR032C	YDL020C
YPR120C	YDL020C
YNL199C	YIL119C
YKL038W	YER169W
YKL038W	YGR044C
YHR124W	YHL027W
YLR228C	YHL027W
YML032C	YHL027W
YPL230W	YHL027W
YKL072W	YKL038W
YLR183C	YKL038W
YKL032C	YBR267W
YLR320W	YBR267W
YER123W	YCR106W
YLR098C	YCR106W
YGL151W	YGL071W
YGL158W	YGL071W
YGL179C	YGL071W
YGR080W	YGL071W
YGR109C	YGL071W
YGR123C	YGL071W
YHL020C	YGL071W
YHL027W	YGL071W
YHR115C	YGL071W
YHR178W	YGL071W
YHR191C	YGL071W
YHR206W	YGL071W
YIL095W	YGL071W
YKL032C	YGL071W
YKL048C	YGL071W
YKL139W	YGL071W
YLR238W	YGL071W
YML027W	YGL071W
YML041C	YGL071W
YNL167C	YGL071W
YNL217W	YGL071W
YNR032W	YGL071W
YOR061W	YGL071W
YPL140C	YGL071W
YPL256C	YGL071W
YPR065W	YGL071W
YPR120C	YGL071W
YNL099C	YLR248W
YNL204C	YLR248W
YNR063W	YLR248W
YJL164C	YGL158W
YML057W	YML032C
YMR075W	YML032C
YMR078C	YML032C
YMR164C	YML032C
YNL025C	YML032C
YNL298W	YML032C
YOL004W	YML032C
[truncated: 519 more rows]

## Sheet: Table S8
Supplementary Table 8: ModMap solution on the PPI and DNA damage-specific GI data
YLR032W	module_0
YCR066W	module_0
YJL092W	module_0
YDR092W	module_0
YDL007W	module_1
YOR117W	module_1
YDR394W	module_1
YKL145W	module_1
YGL048C	module_1
YFR052W	module_1
YPR108W	module_1
YDL020C	module_1
YBR272C	module_1
YDL059C	module_2
YML032C	module_2
YER095W	module_2
YCL016C	module_3
YHR191C	module_3
YMR078C	module_3
YNL330C	module_4
YNL097C	module_4
YDR207C	module_4
YBR095C	module_4
YKL185W	module_4
YPL181W	module_4
YMR075W	module_4
YPR023C	module_4
YPL139C	module_4
YOL004W	module_4
YBL092W	module_5
YGL147C	module_5
YNL069C	module_5
YPL090C	module_5
YGL031C	module_5
YJL177W	module_5
YBR181C	module_5
YBL027W	module_5
YDL083C	module_5
YLR287C-A	module_5
YCR031C	module_5
YDR382W	module_5
YER151C	module_5
YDR025W	module_5
YHR203C	module_5
YDL014W	module_6
YOR272W	module_6
YOL077C	module_6
YMR049C	module_6
YLR197W	module_6
YPR016C	module_6
YLR009W	module_6
YNL061W	module_6
YER002W	module_6
YFL002C	module_6
YDR496C	module_6
YPR135W	module_7
YHR154W	module_7
YPR164W	module_7
YLR320W	module_7
YJL047C	module_7
YIL062C	module_8
YLR337C	module_8
YDL029W	module_8
YNR035C	module_8
YJR065C	module_8
YBR215W	module_9
YNL206C	module_9
YBL008W	module_9
YJL115W	module_9
YJR140C	module_9
YLR398C	module_10
YOR076C	module_10
YPR189W	module_10
YKR029C	module_11
YCR033W	module_11
YBR103W	module_11
YHR119W	module_11
YGL194C	module_11

## Sheet: Table S13
Supplementary Table 13: ModMap solution on the NSCLC data
Gene	Module
2208	module_11
3755	module_11
28968	module_11
79656	module_11
643	module_11
115123	module_11
2788	module_11
29760	module_11
79600	module_11
971	module_11
55024	module_11
26228	module_11
55536	module_11
115650	module_11
930	module_11
26047	module_11
55342	module_11
3112	module_11
60468	module_11
254887	module_11
169714	module_11
1875	module_11
9214	module_11
199786	module_11
973	module_11
79368	module_11
25780	module_11
10863	module_11
81571	module_11
57577	module_11
3899	module_11
3911	module_11
1380	module_11
29802	module_11
84824	module_11
5244	module_11
10225	module_12
157638	module_12
8556	module_12
7220	module_12
3702	module_12
940	module_12
57198	module_12
914	module_12
55086	module_12
5775	module_12
64919	module_12
85478	module_12
22914	module_12
2043	module_12
4068	module_12
6775	module_12
92106	module_12
5140	module_12
9882	module_12
257144	module_12
9781	module_12
9397	module_12
2113	module_12
154075	module_12
10125	module_12
6095	module_12
29909	module_12
123036	module_12
5588	module_12
10163	module_2
161	module_2
26093	module_2
28992	module_2
55336	module_2
8189	module_2
5763	module_2
116983	module_2
55111	module_2
997	module_2
9744	module_2
80764	module_2
283234	module_2
30815	module_2
1628	module_2
1785	module_2
339122	module_2
55658	module_2
51608	module_2
64837	module_2
92745	module_2
5252	module_2
25989	module_2
27343	module_2
339229	module_2
79586	module_2
54868	module_2
11033	module_2
644096	module_2
215	module_2
90378	module_2
51282	module_2
64428	module_2
5339	module_2
126321	module_2
9854	module_2
10869	module_2
23759	module_2
23005	module_2
2872	module_2
79874	module_2
645937	module_2
274	module_2
23241	module_2
348180	module_2
255043	module_2
23096	module_2
84243	module_2
89848	module_2
90379	module_2
410	module_2
28227	module_2
54958	module_2
54923	module_2
2316	module_2
8818	module_2
83931	module_2
112939	module_2
170463	module_2
57666	module_2
5827	module_2
283149	module_2
79095	module_2
1936	module_2
84330	module_2
126526	module_2
84461	module_2
4849	module_2
3425	module_2
6576	module_2
55362	module_2
8971	module_2
26993	module_2
79890	module_2
348262	module_2
23373	module_2
51750	module_2
29952	module_2
90809	module_2
55611	module_2
10101	module_2
11313	module_2
81890	module_2
64320	module_2
5333	module_2
581	module_2
8698	module_2
7942	module_2
84232	module_2
8379	module_2
79735	module_2
10755	module_2
84958	module_2
9640	module_2
9149	module_2
10603	module_2
81876	module_2
23616	module_2
10458	module_2
27350	module_2
29985	module_2
57617	module_2
4967	module_2
10383	module_2
56006	module_2
9567	module_2
57521	module_2
23277	module_2
55954	module_2
283899	module_2
54929	module_2
10514	module_2
10525	module_2
10155	module_2
8733	module_2
91304	module_2
4598	module_2
1292	module_2
29959	module_2
9679	module_2
2975	module_2
1613	module_2
90522	module_2
10498	module_2
51586	module_2
9275	module_2
284439	module_2
58506	module_2
9138	module_2
6794	module_2
4054	module_2
645426	module_2
10174	module_2
257364	module_2
23152	module_2
84876	module_2
11194	module_2
201294	module_2
83463	module_2
177	module_2
149603	module_2
25946	module_20
929	module_20
3101	module_20
1508	module_20
945	module_20
1050	module_20
6272	module_20
3340	module_20
5724	module_20
10326	module_20
334	module_20
9473	module_20
217	module_20
151056	module_20
4542	module_20
126364	module_20
23191	module_20
3055	module_20
4035	module_20
9454	module_20
27180	module_20
115727	module_20
912	module_20
4055	module_20
79143	module_20
1612	module_20
54504	module_20
84695	module_20
5199	module_20
84106	module_20
8741	module_20
83871	module_20
9764	module_20
4210	module_20
91662	module_20
8291	module_20
55701	module_20
255809	module_20
23654	module_20
2203	module_20
7940	module_20
146722	module_20
29992	module_20
23765	module_20
5226	module_20
126014	module_20
728	module_20
6573	module_20
8536	module_20
2022	module_20
221	module_20
56990	module_3
51324	module_3
728554	module_3
10972	module_3
5478	module_3
57103	module_3
3091	module_3
3716	module_3
5291	module_3
23220	module_3
5982	module_3
8916	module_3
54469	module_3
170487	module_33
63874	module_33
54913	module_33
113179	module_33
90427	module_33
65999	module_33
4926	module_33
80199	module_33
7678	module_45
5082	module_45
54165	module_45
9014	module_45
9975	module_45
10087	module_45
23032	module_45
9894	module_6
51343	module_6
81577	module_6
2068	module_6
29988	module_6
286262	module_6
57455	module_6
128710	module_7
3267	module_7
387119	module_7
440253	module_7
7586	module_7
254048	module_7
148789	module_7
9530	module_7
285513	module_7
57730	module_7
10767	module_7
10927	module_7
51575	module_7
154881	module_7
100131829	module_7
5885	module_7
284695	module_7
5788	module_7
55186	module_7
9392	module_7
143098	module_7
7328	module_7
57551	module_7
1656	module_7
57532	module_7
7182	module_7
389677	module_7
22806	module_7
84294	module_7
116984	module_7
27297	module_7
57786	module_7
55773	module_7
256356	module_7
11342	module_7
221178	module_7
11335	module_7
121274	module_7
259282	module_7
6634	module_7
165324	module_7
9217	module_7
158405	module_7
256643	module_7
57713	module_7
6526	module_7
55672	module_7
51741	module_7
27333	module_7
546	module_7
159013	module_7
64282	module_7
55582	module_7
29766	module_7
64395	module_7
123720	module_7
3738	module_7
4741	module_0
100127206	module_0
2921	module_0
79723	module_0
79589	module_0
51077	module_0
5655	module_0
1394	module_0
4184	module_0
10231	module_0
84152	module_0
8843	module_0
9369	module_0
401180	module_0
390077	module_0
627	module_0
55801	module_0
169792	module_0
1142	module_1
54768	module_1
54922	module_1
11063	module_1
57531	module_1
84229	module_1
339983	module_1
51117	module_1
2122	module_1
401474	module_1
55075	module_1
56946	module_1
6404	module_1
3761	module_1
388743	module_1
7224	module_1
400961	module_1
149465	module_1
1368	module_1
286204	module_1
378938	module_1
7922	module_1
158880	module_1
56927	module_1
387129	module_1
6354	module_1
10002	module_1
149345	module_1
5422	module_1
2877	module_1
28965	module_1
11318	module_1
55576	module_1
4999	module_1
56100	module_1
57683	module_1
400746	module_1
9659	module_1
65989	module_1
245939	module_1
4681	module_1
89882	module_1
55515	module_1
6383	module_1
4300	module_1
4665	module_1
140848	module_1
100128691	module_1
56957	module_1
100131726	module_1
83875	module_1
284930	module_1
6382	module_1
91894	module_1
147687	module_1
3643	module_1
9895	module_1
84725	module_1
23630	module_1
257177	module_1
8997	module_1
284835	module_1
8467	module_4
988	module_4
30061	module_4
25879	module_4
3034	module_4
200894	module_4
54812	module_4
60481	module_4
79621	module_4
6738	module_4
440145	module_4
80318	module_4
51605	module_4
11168	module_4
8301	module_4
79576	module_4
5151	module_4
643253	module_4
51053	module_4
1105	module_4
654085	module_4
57691	module_4
8321	module_4
55610	module_4
83955	module_4
135293	module_4
53371	module_4
644310	module_4
55179	module_4
51250	module_4
9562	module_4
92597	module_4
196394	module_4
25934	module_4
9318	module_4
51119	module_4
159090	module_4
8559	module_4
10286	module_4
5163	module_4
6875	module_4
50640	module_4
9098	module_4
114882	module_4
133686	module_4
84460	module_4
10728	module_4
26127	module_4
27107	module_4
5757	module_4
84919	module_4
83930	module_4
339559	module_4
8504	module_4
5378	module_4
307	module_4
8089	module_4
8661	module_4
51567	module_4
3921	module_4
25913	module_4
1657	module_4
303	module_4
6129	module_4
283237	module_4
6157	module_4
1803	module_4
23325	module_4
8944	module_4
22908	module_4
27034	module_4
6606	module_4
254394	module_4
118788	module_4
202018	module_4
26118	module_4
9871	module_4
9045	module_4
133418	module_4
54431	module_4
50852	module_4
55435	module_4
55015	module_4
9337	module_4
51668	module_4
10793	module_4
94056	module_4
9295	module_4
22862	module_4
57189	module_4
51174	module_4
57600	module_4
25840	module_4
93663	module_4
27071	module_4
643997	module_4
4436	module_4
51263	module_4
7388	module_4
23142	module_4
6176	module_4
387263	module_4
5908	module_4
23158	module_4
51696	module_4
9653	module_4
51104	module_4
474338	module_4
1213	module_4
57621	module_4
989	module_4
51124	module_4
11157	module_4
3087	module_4
93550	module_4
6950	module_4
54495	module_4
10150	module_4
55623	module_4
79596	module_4
127396	module_4
23389	module_4
23379	module_4
7532	module_4
10944	module_4
29761	module_4
55916	module_4
27020	module_4
7456	module_4
1737	module_4
5980	module_4
29068	module_4
26355	module_4
64400	module_4
25932	module_4
677	module_4
153339	module_4
168417	module_4
140890	module_4
23118	module_4
5440	module_4
829	module_4
3945	module_4
6880	module_4
64581	module_4
347376	module_4
9581	module_4
22835	module_4
6093	module_4
5584	module_4
112942	module_4
84250	module_4
6635	module_4
114769	module_4
5966	module_4
9349	module_4
30836	module_4
1810	module_4
29915	module_4
9702	module_4
10190	module_4
8773	module_4
466	module_4
3422	module_4
55236	module_4
115548	module_4
57129	module_4
54801	module_4
9352	module_4
387357	module_4
9218	module_4
55172	module_4
2313	module_4
51143	module_4
51167	module_4
10096	module_4
6646	module_4
26224	module_4
643668	module_4
164022	module_4
26751	module_4
51118	module_4
205327	module_4
2589	module_4
8417	module_4
23015	module_4
3428	module_4
26157	module_4
60492	module_4
57018	module_4
7627	module_4
57561	module_4
51701	module_4
2635	module_4
114799	module_4
28985	module_4
92906	module_4
8165	module_4
55629	module_4
51430	module_4
339318	module_4
7096	module_4
6613	module_4
116068	module_4
23116	module_4
9452	module_4
360023	module_4
374986	module_4
57050	module_4
2123	module_4
23548	module_4
7697	module_4
5928	module_4
23520	module_4
51201	module_4
139231	module_4
8763	module_4
57703	module_4
10129	module_4
839	module_4
151194	module_4
5903	module_4
10638	module_4
9107	module_4
57473	module_5
7043	module_5
199800	module_5
81893	module_5
2912	module_5
375775	module_5
284723	module_5
4157	module_5
114904	module_5
9185	module_8
10637	module_8
196527	module_8
8347	module_8
7739	module_8
253827	module_8
8848	module_8
219670	module_8
2274	module_8
85027	module_8
3017	module_8
2162	module_8
7171	module_8
7292	module_8
3081	module_8
84886	module_8
7414	module_8
257019	module_8
254427	module_8
10158	module_8
55287	module_8
3012	module_8
8357	module_8
4900	module_8
8970	module_8
51206	module_8
10644	module_8
51471	module_8
8349	module_8
400360	module_8
80258	module_8
6678	module_8
239	module_8
6374	module_8
1182	module_8
25805	module_8
51257	module_8
387590	module_8
8303	module_8
8969	module_8
4352	module_8
25907	module_8
90853	module_8
10857	module_8
4638	module_8
8436	module_8
56344	module_8
81027	module_8
2982	module_8
8853	module_8
54741	module_8
91283	module_8
63933	module_8
2791	module_8
3013	module_8
84217	module_8
9848	module_8
7277	module_8
9911	module_8
283089	module_8
7125	module_8
29094	module_8
126961	module_8
8345	module_8
56911	module_8
100462977	module_8
139105	module_8
4149	module_8
8351	module_8
26994	module_8
80230	module_8
375449	module_8
84281	module_8
91624	module_8
8968	module_8
64407	module_8
8334	module_8
6253	module_8
6403	module_8
760	module_8
4211	module_8
6886	module_8
26579	module_8
8654	module_8
79993	module_8
85329	module_8
2983	module_8
8344	module_8
7035	module_8
1647	module_8
51186	module_8
87	module_8
84519	module_8
11131	module_8
22915	module_8
2273	module_8
81579	module_8
5476	module_8
9402	module_8
928	module_8
1950	module_8
4354	module_8
10257	module_8
10643	module_8
6547	module_8
29780	module_8
94235	module_8
10787	module_8
26052	module_8
284	module_8
5874	module_8
3987	module_8
1601	module_8
3580	module_8
23531	module_8
4666	module_9
51136	module_9
388561	module_9
29028	module_9
9188	module_9
5311	module_9
3417	module_9
1738	module_9
2182	module_9
10678	module_9
54800	module_9
26273	module_9
6392	module_9
79718	module_9
5825	module_9
159	module_9
2803	module_9
3676	module_9
23347	module_9
2551	module_9
132720	module_9
60487	module_9
27031	module_9
79612	module_9
25957	module_9
23398	module_9
51379	module_9
29969	module_9
23515	module_9
64172	module_9
23049	module_9
51542	module_9
23230	module_9
51175	module_9
27236	module_9
63931	module_9
64848	module_9
9039	module_9
79745	module_9
79072	module_9
79666	module_9
157769	module_9
58505	module_9
55119	module_9
55601	module_9
1519	module_9
3709	module_9
83932	module_9
494115	module_9
7110	module_9
5813	module_9
129401	module_9
27125	module_9
51002	module_9
6386	module_9
4942	module_9
178	module_9
6102	module_9
4690	module_9
64376	module_9
8520	module_9
119392	module_9
965	module_9
51569	module_9
196528	module_9
10464	module_9
121441	module_9
130507	module_9
285237	module_9
4659	module_9
54462	module_9
22894	module_9
646517	module_9
51742	module_9
29966	module_9
5873	module_9
114908	module_9
54951	module_9
9936	module_9
55284	module_9
55300	module_9
7444	module_9
163081	module_9
9126	module_9
6558	module_9
3188	module_9
23312	module_9
23527	module_9
79609	module_9
285203	module_9
10247	module_9
23300	module_9
8932	module_9
8803	module_9
115426	module_9
94134	module_9
60496	module_9
54331	module_9
3658	module_9
23405	module_9
144402	module_9
3964	module_9
90592	module_9
7257	module_9
3572	module_9
154743	module_9
9120	module_9
23122	module_9
25898	module_9
201973	module_9
9044	module_9
3189	module_9
92	module_9
84255	module_9
83940	module_9
90693	module_9
27250	module_9
51616	module_9
54619	module_9
51319	module_9
8491	module_9
90624	module_9
151987	module_9
6814	module_9
6726	module_9
51571	module_9
9765	module_9
196441	module_9
10935	module_9
26191	module_9
2790	module_9
490	module_9
23473	module_9
80006	module_9
3685	module_9
285172	module_9
1102	module_9
1176	module_9
84896	module_9
55285	module_9
1806	module_9
644037	module_9
51030	module_9
1024	module_9
84343	module_9
84142	module_9
138474	module_9
400322	module_9
9646	module_9
84455	module_9
57579	module_9
51014	module_9
51527	module_9
51601	module_9
5962	module_9
153241	module_9
23376	module_9
51170	module_9
51562	module_9
6744	module_9
22911	module_9
25950	module_9
10175	module_9
59338	module_9
6873	module_9
9497	module_9
5286	module_9
171586	module_9
51068	module_9
6670	module_9
10346	module_9
80115	module_10
30008	module_10
64753	module_10
56063	module_10
92170	module_10
5032	module_10
2829	module_13
197342	module_13
3274	module_13
3630	module_13
3203	module_13
222950	module_13
859	module_13
23254	module_13
84639	module_13
341567	module_13
4099	module_13
65991	module_13
93099	module_13
51480	module_13
29841	module_13
140730	module_13
90019	module_13
23650	module_13
78986	module_13
51764	module_13
6764	module_13
245938	module_13
53345	module_13
90070	module_13
5818	module_13
100288021	module_13
146	module_13
386679	module_13
153328	module_13
222699	module_13
644076	module_13
401994	module_13
3625	module_13
83694	module_13
3211	module_13
83877	module_14
8740	module_14
144233	module_14
387032	module_14
7549	module_14
51058	module_14
7752	module_14
23417	module_14
4238	module_14
22832	module_14
55303	module_14
25973	module_14
90317	module_14
79142	module_14
55888	module_14
64864	module_14
10168	module_14
10282	module_14
155038	module_14
7633	module_14
9440	module_14
7746	module_14
64108	module_14
4236	module_14
125919	module_14
92691	module_14
6453	module_15
283	module_15
59342	module_15
26253	module_15
948	module_15
2201	module_15
23678	module_15
8660	module_15
64757	module_15
11275	module_15
8876	module_15
2852	module_15
23590	module_15
56606	module_15
6036	module_15
55	module_15
166929	module_15
10673	module_15
203228	module_15
114294	module_15
5997	module_15
57563	module_15
3597	module_15
55640	module_15
1462	module_15
10512	module_15
81831	module_15
8819	module_15
1824	module_15
25801	module_15
1362	module_15
8942	module_15
83716	module_15
51776	module_15
10924	module_15
84925	module_15
11213	module_15
6038	module_15
55356	module_15
7097	module_15
57616	module_15
4671	module_15
131870	module_15
64127	module_15
3176	module_15
301	module_15
79746	module_15
51133	module_15
338339	module_15
79887	module_15
10855	module_15
1545	module_15
120892	module_15
2738	module_16
54991	module_16
57799	module_16
256329	module_16
26140	module_16
201292	module_16
84971	module_16
83642	module_16
26160	module_16
435	module_16
125875	module_16
64772	module_16
57535	module_17
2625	module_17
79085	module_17
80824	module_17
140606	module_17
161291	module_17
219738	module_17
92840	module_17
266747	module_17
221476	module_17
9531	module_17
317762	module_17
388564	module_17
257415	module_18
25842	module_18
87178	module_18
123207	module_18
170960	module_18
492311	module_18
80018	module_18
9662	module_18
80007	module_18
7644	module_18
7095	module_18
151613	module_18
54482	module_18
4820	module_18
330	module_18
9857	module_18
122773	module_18
5926	module_18
7559	module_18
130872	module_18
9541	module_18
120526	module_18
57120	module_18
5411	module_18
153364	module_18
90594	module_18
56916	module_18
54826	module_18
57534	module_18
80173	module_18
7358	module_18
7571	module_18
279	module_18
55835	module_18
51320	module_18
3187	module_18
90075	module_18
285331	module_18
55088	module_18
57209	module_18
472	module_18
7188	module_18
81573	module_18
4925	module_18
8481	module_18
4863	module_18
25836	module_18
219285	module_18
5965	module_18
51747	module_18
6940	module_18
8804	module_19
665	module_19
79627	module_19
64231	module_19
1124	module_19
3588	module_19
53829	module_19
54899	module_19
50856	module_19
5325	module_19
22903	module_19
10333	module_19
55711	module_19
427	module_19
2212	module_19
127018	module_19
153733	module_19
3958	module_19
54491	module_19
90417	module_19
23596	module_21
22883	module_21
84331	module_21
283491	module_21
59307	module_21
57647	module_21
387522	module_21
415116	module_21
5704	module_21
79008	module_21
64601	module_21
253725	module_21
64087	module_21
653361	module_21
83593	module_21
6942	module_21
91966	module_21
10296	module_21
79643	module_21
60	module_21
63916	module_21
56413	module_21
653639	module_21
256236	module_21
55245	module_21
64768	module_21
23195	module_21
1499	module_21
55844	module_21
23598	module_21
10555	module_21
71	module_21
138050	module_21
955	module_21
55028	module_21
5970	module_21
4363	module_21
9645	module_21
1723	module_21
23533	module_21
729196	module_21
9125	module_21
94107	module_21
84166	module_21
1174	module_21
4152	module_21
124460	module_21
79813	module_21
3151	module_21
84342	module_21
51447	module_21
51434	module_21
81622	module_21
1197	module_21
84340	module_21
11269	module_21
54435	module_21
6389	module_21
6638	module_21
644006	module_21
5026	module_21
2678	module_21
6837	module_21
54838	module_21
984	module_21
11159	module_21
3903	module_21
11158	module_21
55735	module_21
56052	module_21
8776	module_21
1798	module_21
55334	module_21
51163	module_21
4145	module_21
23600	module_21
23326	module_21
84218	module_21
280	module_21
10965	module_21
2768	module_21
653450	module_21
23640	module_21
4968	module_21
55152	module_21
2051	module_22
30812	module_22
140700	module_22
360	module_22
51070	module_22
51561	module_22
2041	module_22
4118	module_22
7476	module_22
5335	module_22
58473	module_22
3983	module_22
57326	module_22
390705	module_22
2053	module_22
128553	module_22
338440	module_22
84417	module_22
162515	module_22
51477	module_22
51161	module_22
26119	module_22
1397	module_22
259173	module_22
23641	module_22
221061	module_22
622	module_22
146206	module_22
4753	module_22
285973	module_22
201229	module_22
10223	module_22
80003	module_22
6932	module_22
2323	module_22
6920	module_22
7134	module_22
84033	module_22
4050	module_22
201164	module_22
6297	module_22
1606	module_22
10585	module_23
4621	module_23
399512	module_23
5451	module_23
29990	module_23
203	module_23
79153	module_23
51409	module_23
89849	module_23
285464	module_23
92086	module_23
1375	module_23
144132	module_23
79944	module_23
2027	module_23
26548	module_23
55909	module_23
285359	module_23
6339	module_23
93611	module_23
9057	module_23
55268	module_23
25956	module_23
90990	module_23
442578	module_23
3177	module_23
275	module_23
1427	module_23
755	module_23
8608	module_23
825	module_23
55876	module_23
55558	module_23
5608	module_24
2029	module_24
728932	module_24
64853	module_24
7150	module_24
6917	module_24
644063	module_24
54458	module_24
55327	module_24
91750	module_24
124801	module_24
5756	module_24
140609	module_24
54822	module_24
126119	module_25
2052	module_25
124402	module_25
1523	module_25
64748	module_25
55194	module_25
10043	module_25
2539	module_25
5315	module_25
92799	module_25
3965	module_25
6714	module_25
80727	module_25
10945	module_25
1441	module_25
2907	module_25
5045	module_25
317	module_26
114885	module_26
170575	module_26
22889	module_26
84869	module_26
7743	module_26
22868	module_26
79898	module_26
80110	module_26
92342	module_26
8493	module_26
889	module_26
55783	module_26
124961	module_26
79738	module_26
55975	module_26
81555	module_26
376940	module_26
283464	module_26
114825	module_26
7568	module_26
22931	module_26
80010	module_26
55166	module_26
26973	module_26
339324	module_26
2965	module_26
9015	module_26
169981	module_26
84622	module_26
91664	module_26
284309	module_26
267002	module_26
9669	module_26
9534	module_26
57508	module_26
7227	module_26
3612	module_26
55552	module_26
126017	module_26
55500	module_26
7673	module_26
220992	module_26
3717	module_26
25940	module_26
7773	module_26
26128	module_26
80095	module_26
168537	module_26
11232	module_26
84272	module_26
389125	module_27
197335	module_27
55367	module_27
196883	module_27
6448	module_27
5959	module_27
3931	module_27
91179	module_27
283848	module_27
26063	module_27
6182	module_28
4171	module_28
3925	module_28
2237	module_28
89891	module_28
898	module_28
6209	module_28
6790	module_29
9232	module_29
11130	module_29
55165	module_29
7083	module_29
83879	module_29
699	module_29
259266	module_29
55143	module_29
22974	module_29
9133	module_29
890	module_29
54443	module_29
128239	module_29
51514	module_29
29128	module_29
9768	module_29
1062	module_29
4998	module_29
51659	module_29
1033	module_29
4173	module_29
55355	module_29
81620	module_29
113130	module_29
1111	module_29
11113	module_29
29089	module_29
7298	module_29
64151	module_29
79019	module_29
55839	module_29
10721	module_29
7272	module_29
983	module_29
9212	module_29
9787	module_29
991	module_29
11065	module_29
79075	module_29
3832	module_29
9833	module_29
5427	module_29
9928	module_29
9319	module_29
201305	module_30
57060	module_30
154467	module_30
140735	module_30
283989	module_30
254552	module_30
84303	module_30
10998	module_30
8722	module_30
118460	module_30
770	module_30
56660	module_30
2593	module_30
51537	module_30
5290	module_31
91801	module_31
138241	module_31
5922	module_31
55599	module_31
160897	module_31
79871	module_31
84146	module_31
120534	module_31
80184	module_31
9360	module_31
51773	module_31
9994	module_31
9749	module_31
79982	module_31
387082	module_31
51290	module_31
170958	module_31
56913	module_31
22823	module_31
51315	module_31
5586	module_31
79876	module_31
55196	module_31
7850	module_32
10184	module_32
7099	module_32
116362	module_32
1602	module_32
51099	module_32
2289	module_32
2322	module_32
29940	module_32
5836	module_32
9332	module_32
2180	module_32
4199	module_32
8460	module_32
140	module_32
196403	module_34
79777	module_34
7535	module_34
114822	module_34
57571	module_34
9696	module_34
54932	module_34
124401	module_34
1731	module_34
7186	module_34
5590	module_34
5310	module_34
63922	module_34
727957	module_34
56928	module_34
80162	module_34
6671	module_35
283209	module_35
9823	module_35
57559	module_35
90488	module_35
399	module_35
3097	module_35
54602	module_35
80823	module_35
7915	module_35
79896	module_35
83891	module_35
596	module_35
84527	module_35
27334	module_35
340252	module_35
220930	module_35
114783	module_36
5578	module_36
5324	module_36
57125	module_36
79632	module_36
32	module_36
80714	module_36
158584	module_36
25894	module_36
256021	module_36
4240	module_36
321	module_36
113791	module_36
145864	module_36
205717	module_37
2187	module_37
2287	module_37
118426	module_37
9969	module_37
84945	module_37
673	module_37
55233	module_37
4193	module_37
6884	module_37
79572	module_37
9648	module_37
149986	module_37
7322	module_37
9689	module_37
9113	module_37
90576	module_37
2957	module_37
92922	module_38
127435	module_38
79156	module_38
6512	module_38
26030	module_38
26608	module_39
653888	module_39
7846	module_39
8637	module_39
7001	module_39
3126	module_39
641371	module_39
7314	module_39
10252	module_40
255488	module_40
4783	module_40
687	module_40
10124	module_40
57162	module_40
1604	module_40
64092	module_40
2114	module_40
1326	module_40
22837	module_41
27033	module_41
57172	module_41
23495	module_41
5450	module_41
8082	module_41
10554	module_42
8266	module_42
91300	module_42
64423	module_42
80758	module_42
9124	module_42
29965	module_42
94274	module_42
23770	module_42
4641	module_42
57699	module_42
11282	module_42
55450	module_43
221002	module_43
3902	module_43
128178	module_43
84795	module_43
26056	module_43
445347	module_43
22891	module_43
2047	module_44
24141	module_44
27242	module_44
56961	module_44
55512	module_44
5176	module_44
5600	module_46
3996	module_46
751867	module_46
9258	module_46
83874	module_46
163	module_46
51523	module_47
6929	module_47
5368	module_47
6689	module_47
605	module_47
53335	module_47
974	module_47
165	module_47
1269	module_47
27314	module_47
55103	module_47
3111	module_47
114599	module_48
26819	module_48
85389	module_48
94161	module_48
26811	module_48
9299	module_48
4134	module_49
642852	module_49
54434	module_49
126282	module_49
55814	module_49
11264	module_49
23036	module_49
10943	module_49
54552	module_49
84314	module_49
10220	module_49
9830	module_49
285761	module_49
6238	module_49
84804	module_49
10320	module_49
55631	module_50
34	module_50
2181	module_50
25800	module_50
7072	module_50
23607	module_50
51115	module_50
9205	module_50
841	module_50
79772	module_51
58528	module_51
10154	module_51
80315	module_51
10261	module_51
84898	module_51
115207	module_51
84803	module_51
9047	module_52
1521	module_52
81563	module_52
3824	module_52
5243	module_52
10123	module_52
3560	module_52
22875	module_52
10578	module_52
54843	module_52
84525	module_52
51348	module_52
26053	module_52
5521	module_52
3001	module_52
83988	module_52
117157	module_52
11126	module_52
9832	module_52
3002	module_52
11098	module_52
8807	module_52
51361	module_53
5460	module_53
636	module_53
152485	module_53
140883	module_53
5782	module_54
7485	module_54
55529	module_54
2820	module_54
56034	module_54
84333	module_54
51629	module_55
51312	module_55
55437	module_55
598	module_55
2235	module_55
54855	module_55
654346	module_56
79144	module_56
56894	module_56
4046	module_56
9230	module_56
8309	module_57
6948	module_57
81786	module_57
157983	module_57
388722	module_57
7100	module_58
51363	module_58
79047	module_58
84722	module_58
949	module_58
341405	module_58
11025	module_58
22918	module_58
683	module_58
124222	module_58
122402	module_58
51267	module_58
64759	module_58
26873	module_58
6556	module_58
978	module_58
4257	module_58
83937	module_58
206358	module_58
7077	module_58
83938	module_58
219931	module_58
152195	module_58
64855	module_58
58484	module_58
123041	module_58
53826	module_58
6583	module_58
1509	module_58
6809	module_58
80896	module_58
199675	module_58
1241	module_58
404093	module_58
2357	module_58
395	module_58
168544	module_58
140885	module_58
124935	module_58
55357	module_58
23416	module_58
11027	module_58
51311	module_58
5210	module_58
432	module_58
94097	module_58
1475	module_58
7378	module_58
7439	module_58
23569	module_58
10402	module_58
84515	module_59
338657	module_59
5150	module_59
196968	module_59
56165	module_59
84765	module_59
80167	module_59
84129	module_59
644591	module_59
84127	module_59
286437	module_59
146540	module_59
119710	module_60
139065	module_60
58475	module_60
10059	module_60
10875	module_60
6788	module_60
6120	module_60
1130	module_60
9475	module_60
84298	module_60
8743	module_60
729230	module_60
60559	module_60
1520	module_60
5445	module_60
57182	module_60
5321	module_60
8905	module_60
11097	module_60
51566	module_60
1536	module_60
201176	module_61
78988	module_61
126231	module_61
90861	module_61
51466	module_61
5603	module_61
5213	module_61
55652	module_62
9526	module_62
64943	module_62
29950	module_62
23659	module_62
6237	module_63
151306	module_63
873	module_63
94015	module_63
161424	module_63
113675	module_63
81618	module_64
192683	module_64
91319	module_64
10518	module_64
5641	module_64
3741	module_64
54106	module_64
340554	module_65
79608	module_65
201456	module_65
80108	module_65
79814	module_65
55081	module_66
5016	module_66
23461	module_66
150159	module_66
3841	module_66
6843	module_66
118491	module_66
9298	module_66
489	module_67
3995	module_67
84433	module_67
79703	module_67
115399	module_67
29903	module_67
55181	module_68
9	module_68
26586	module_68
148254	module_68
7764	module_68
89857	module_68
28978	module_69
283155	module_69
51678	module_69
5274	module_69
55296	module_69
11092	module_70
57106	module_70
29886	module_70
54475	module_70
254359	module_70
10534	module_70
9374	module_70
4007	module_71
80851	module_71
55723	module_71
144717	module_71
374907	module_71
84270	module_72
7136	module_72
2934	module_72
10981	module_72
9811	module_72
121506	module_73
54841	module_73
158358	module_73
55033	module_73
57620	module_73
9735	module_73
114791	module_73
57489	module_73
163033	module_74
284346	module_74
57592	module_74
57479	module_74
51114	module_74
51	module_75
5337	module_75
81671	module_75
4005	module_75
84674	module_75
1230	module_75
5027	module_76
170591	module_76
3992	module_76
57698	module_76
10903	module_76

## Sheet: Table S14
Supplementary Table 14: Module map links of the ModMap solution in the NSCLC data
Module A	Module B	Fold change
module_7	module_6	2.63948
module_3	module_2	2.52029
module_45	module_6	2.47811
module_12	module_11	2.33855
module_33	module_20	2.33337
module_62	module_51	2.28642
module_16	module_9	2.26511
module_7	module_0	2.26242
module_10	module_9	2.25204
module_51	module_6	2.21546
module_28	module_8	2.20087
module_37	module_0	2.19446
module_8	module_1	2.19153
module_35	module_17	2.18883
module_24	module_13	2.16623
module_5	module_4	2.14522
module_24	module_2	2.14075
module_31	module_17	2.13841
module_54	module_29	2.13649
module_52	module_11	2.13057
module_65	module_12	2.12964
module_61	module_7	2.12633
module_25	module_3	2.12414
module_23	module_9	2.12315
module_50	module_10	2.11055
module_18	module_17	2.08846
module_54	module_28	2.07277
module_27	module_26	2.05208
module_19	module_16	2.04656
module_45	module_17	2.03464
module_63	module_7	2.03246
module_19	module_2	2.02968
module_34	module_3	2.02947
module_36	module_35	2.0179
module_31	module_30	1.9965
module_32	module_29	1.98427
module_33	module_3	1.98142
module_1	module_0	1.977
module_16	module_3	1.97172
module_25	module_24	1.96975
module_15	module_14	1.96906
module_26	module_10	1.9678
module_67	module_7	1.9575
module_70	module_51	1.95217
module_51	module_28	1.94611
module_18	module_5	1.93932
module_25	module_21	1.93613
module_26	module_5	1.92554
module_18	module_10	1.91608
module_64	module_8	1.91146
module_10	module_4	1.90004
module_33	module_19	1.87772
module_53	module_12	1.86961
module_62	module_7	1.86926
module_54	module_2	1.85338
module_51	module_0	1.85252
module_40	module_14	1.84728
module_28	module_19	1.83964
module_61	module_37	1.83681
module_71	module_19	1.83643
module_48	module_12	1.83634
module_67	module_12	1.82286
module_57	module_14	1.81461
module_42	module_24	1.79723
module_48	module_31	1.79485
module_8	module_0	1.79041
module_68	module_16	1.78851
module_16	module_4	1.78642
module_54	module_42	1.78633
module_70	module_24	1.78159
module_67	module_51	1.77695
module_9	module_5	1.76363
module_23	module_4	1.75281
module_30	module_24	1.74809
module_24	module_0	1.74711
module_74	module_3	1.74661
module_54	module_41	1.74238
module_21	module_20	1.7388
module_36	module_18	1.73844
module_64	module_37	1.73265
module_15	module_10	1.72824
module_34	module_9	1.72232
module_66	module_12	1.72203
module_60	module_10	1.7212
module_51	module_29	1.7208
module_16	module_15	1.72059
module_34	module_24	1.72014
module_39	module_2	1.71637
module_27	module_9	1.71518
module_46	module_24	1.70904
module_50	module_38	1.70552
module_47	module_8	1.69712
module_13	module_3	1.6958
module_71	module_3	1.69419
module_66	module_52	1.68934
module_64	module_54	1.68602
module_31	module_6	1.67586
module_54	module_1	1.67023
module_50	module_17	1.66654
module_35	module_12	1.65798
module_34	module_4	1.6572
module_56	module_13	1.65672
module_24	module_22	1.65504
module_67	module_31	1.653
module_32	module_14	1.64996
module_27	module_18	1.64474
module_35	module_22	1.64389
module_55	module_26	1.6406
module_37	module_6	1.63675
module_75	module_62	1.63561
module_51	module_47	1.63531
module_70	module_37	1.62685
module_62	module_37	1.62339
module_71	module_54	1.62334
module_40	module_10	1.6212
module_54	module_0	1.61571
module_69	module_36	1.61128
module_47	module_37	1.60855
module_20	module_2	1.60651
module_51	module_46	1.59039
module_60	module_16	1.58886
module_43	module_18	1.58026
module_28	module_20	1.57987
module_70	module_54	1.57672
module_22	module_4	1.57671
module_51	module_41	1.57503
module_50	module_6	1.56949
module_57	module_29	1.56519
module_74	module_24	1.56515
module_31	module_5	1.56476
module_60	module_5	1.56276
module_51	module_33	1.56175
module_48	module_45	1.55726
module_30	module_7	1.55378
module_64	module_24	1.53974
module_42	module_1	1.53915
module_58	module_14	1.53835
module_41	module_37	1.53717
module_27	module_4	1.53694
module_33	module_8	1.53092
module_67	module_45	1.5304
module_67	module_50	1.52605
module_45	module_0	1.51937
module_33	module_25	1.5188
module_23	module_15	1.51541
module_73	module_27	1.51255
module_33	module_24	1.51247
module_42	module_3	1.50857
module_70	module_7	1.50175
module_45	module_30	1.5014
module_57	module_26	1.49969
module_63	module_37	1.4962
module_28	module_7	1.49427
module_50	module_27	1.49035
module_73	module_10	1.48891
module_46	module_37	1.4859
module_31	module_22	1.48462
module_54	module_33	1.48232
module_48	module_17	1.48134
module_50	module_43	1.48027
module_23	module_18	1.47819
module_47	module_12	1.47646
module_61	module_49	1.47616
module_36	module_4	1.47389
module_12	module_5	1.46997
module_50	module_23	1.46706
module_26	module_23	1.46659
module_47	module_24	1.46329
module_9	module_2	1.46325
module_55	module_18	1.45952
module_43	module_35	1.4575
module_38	module_31	1.45687
module_45	module_29	1.4562
module_40	module_23	1.45575
module_71	module_51	1.45146
module_36	module_26	1.45141
module_8	module_2	1.4501
module_31	module_10	1.44717
module_37	module_28	1.44711
module_38	module_7	1.44622
module_17	module_12	1.44487
module_43	module_11	1.43823
module_49	module_0	1.43713
module_44	module_1	1.43576
module_29	module_8	1.4347
module_24	module_1	1.43243
module_60	module_27	1.43144
module_15	module_5	1.43022
module_45	module_41	1.42584
module_48	module_22	1.4258
module_66	module_17	1.42231
module_37	module_30	1.41494
module_70	module_8	1.41159
module_30	module_18	1.41152
module_29	module_15	1.40903
module_15	module_6	1.40785
module_66	module_43	1.40175
module_43	module_31	1.40141
module_22	module_18	1.40065
module_67	module_52	1.3996
module_30	module_12	1.39931
module_54	module_13	1.39697
module_42	module_8	1.39691
module_66	module_38	1.39117
module_50	module_5	1.39033
module_54	module_16	1.39008
module_27	module_14	1.38876
module_70	module_31	1.38672
module_36	module_9	1.38632
module_65	module_36	1.38432
module_68	module_27	1.38203
module_62	module_32	1.38012
module_41	module_8	1.37917
module_70	module_3	1.37518
module_21	module_2	1.37468
module_46	module_7	1.37209
module_65	module_45	1.37121
module_45	module_27	1.37075
module_60	module_6	1.36653
module_47	module_1	1.36297
module_13	module_4	1.36175
module_40	module_6	1.35881
module_4	module_2	1.35582
module_71	module_20	1.35406
module_31	module_27	1.35294
module_74	module_4	1.35195
module_37	module_13	1.349
module_40	module_16	1.34753
module_63	module_49	1.34686
module_53	module_9	1.34081
module_58	module_6	1.33795
module_20	module_16	1.33615
module_38	module_18	1.33248
module_63	module_51	1.33136
module_75	module_0	1.33058
module_67	module_58	1.32975
module_51	module_1	1.32723
module_46	module_1	1.32158
module_26	module_16	1.32132
module_45	module_22	1.32049
module_40	module_29	1.31775
module_40	module_26	1.31683
module_47	module_25	1.31514
module_59	module_10	1.31491
module_29	module_7	1.31379
module_22	module_12	1.31144
module_59	module_5	1.30989
module_17	module_4	1.30654
module_62	module_45	1.30292
module_61	module_51	1.29914
module_18	module_6	1.29798
module_62	module_31	1.29629
module_26	module_15	1.29047
module_76	module_16	1.28512
module_61	module_45	1.28502
module_22	module_3	1.28178
module_20	module_3	1.28103
module_30	module_3	1.27989
module_25	module_13	1.27785
module_34	module_19	1.27771
module_35	module_5	1.2731
module_55	module_9	1.27269
module_62	module_54	1.27259
module_44	module_29	1.26896
module_32	module_28	1.26712
module_29	module_19	1.26522
module_21	module_8	1.26497
module_60	module_23	1.2647
module_56	module_8	1.26165
module_35	module_30	1.26089
module_28	module_24	1.25871
module_56	module_3	1.25795
module_42	module_37	1.25783
module_45	module_43	1.25775
module_65	module_4	1.25647
module_69	module_22	1.25483
module_53	module_17	1.25297
module_31	module_0	1.25161
module_39	module_25	1.24756
module_37	module_1	1.24755
module_25	module_1	1.24451
module_25	module_19	1.2441
module_17	module_7	1.24356
module_47	module_20	1.24236
module_50	module_30	1.24154
module_73	module_43	1.24035
module_72	module_28	1.23973
module_72	module_24	1.23519
module_75	module_33	1.23298
module_48	module_18	1.23056
module_30	module_4	1.22904
module_71	module_24	1.22845
module_44	module_37	1.22495
module_26	module_17	1.22367
module_53	module_15	1.22171
module_50	module_36	1.22113
module_27	module_15	1.22038
module_2	module_1	1.21859
module_28	module_3	1.21478
module_48	module_35	1.2132
module_52	module_23	1.21219
module_18	module_16	1.2092
module_29	module_4	1.20894
module_43	module_9	1.20496
module_46	module_13	1.20325
module_70	module_20	1.2016
module_74	module_21	1.20007
module_47	module_3	1.19698
module_22	module_9	1.19563
module_23	module_12	1.19372
module_73	module_17	1.19179
module_27	module_7	1.19016
module_36	module_11	1.18891
module_48	module_36	1.18811
module_58	module_26	1.1811
module_68	module_2	1.17995
module_54	module_47	1.17882
module_62	module_4	1.17107
module_53	module_52	1.16843
module_44	module_28	1.1615
module_17	module_11	1.15693
module_31	module_11	1.1471
module_36	module_31	1.141
module_48	module_37	1.13741
module_72	module_33	1.13535
module_33	module_1	1.13531
module_9	module_6	1.12592
module_43	module_26	1.12384
module_74	module_9	1.122
module_34	module_12	1.11905
module_52	module_27	1.11751
module_20	module_14	1.11403
module_50	module_34	1.1134
module_59	module_15	1.11057
module_48	module_7	1.10832
module_46	module_3	1.10799
module_68	module_25	1.10706
module_71	module_32	1.10562
module_74	module_54	1.10477
module_60	module_53	1.10458
module_71	module_15	1.10287
module_64	module_3	1.09681
module_32	module_26	1.09509
module_49	module_44	1.09429
module_59	module_58	1.09235
module_17	module_9	1.08893
module_21	module_13	1.08153
module_58	module_5	1.07972
module_66	module_10	1.07921
module_31	module_13	1.0744
module_52	module_18	1.07065
module_24	module_20	1.06578
module_28	module_4	1.06354
module_27	module_12	1.06081
module_66	module_22	1.05838
module_72	module_0	1.05618
module_72	module_1	1.05114
module_38	module_11	1.04951
module_35	module_27	1.04788
module_40	module_35	1.04564
module_64	module_51	1.0453
module_58	module_29	1.04529
module_20	module_13	1.04498
module_26	module_6	1.04426
module_7	module_1	1.03925
module_43	module_7	1.03925
module_71	module_58	1.03197
module_45	module_11	1.02866
module_25	module_9	1.02757
module_74	module_45	1.02516
module_37	module_2	1.02086
module_75	module_2	1.01594
module_7	module_5	1.01333
module_34	module_21	1.01117
module_59	module_52	1.007
module_31	module_23	1.0051
module_41	module_4	0.998225
module_31	module_2	0.990118
module_31	module_1	0.98455
module_20	module_1	0.975971
module_40	module_18	0.97516
module_69	module_43	0.972497
module_15	module_2	0.972086
module_51	module_2	0.968605
module_37	module_29	0.967531
module_45	module_13	0.96316
module_58	module_7	0.962376
module_73	module_58	0.955712
module_74	module_18	0.952487
module_21	module_19	0.948147
module_58	module_23	0.946873
module_21	module_4	0.93605
module_73	module_57	0.933005
module_18	module_11	0.926979
module_25	module_4	0.924328
module_18	module_12	0.922238
module_69	module_27	0.920689
module_11	module_7	0.918201
module_3	module_0	0.881653
module_72	module_68	0.878703
module_20	module_9	0.878301
module_22	module_7	0.876772
module_18	module_2	0.859359
module_32	module_9	0.832212
module_4	module_1	0.831387
module_58	module_9	0.77644
